# Supplementary material for: Lysine-specific demethylase 1 regulates hematopoietic stem cell expansion and myeloid cell differentiation
Source: Cell Death Dis. 2025 Aug 15;16(1):619. doi: 10.1038/s41419-025-07951-z (PMC12354751; doi:10.1038/s41419-025-07951-z)
Supplement: Supplementary file 2 — Supplemental Table 1 [file 41419_2025_7951_MOESM2_ESM.xlsx]

## Sheet: markers_B-cell Precursors
	p_val	avg_log2FC	pct.1	pct.2	p_val_adj
Ebf1	0	10.2088725864611	979	6	0
Cd79a	0	8.0143649283	871	15	0
Bach2	0	6.62413618309655	855	62	0
Aff3	0	4.85195320690697	858	82	0
Tyrobp	0	-4.82426145161176	128	863	0
Vpreb3	0	8.2623797301225	694	12	0
Pax5	0	8.67919470790199	664	3	0
Cd79b	0	6.3181884793547	716	56	0
Ighm	0	1.80164033118258	895	252	0
Kcnq5	0	4.22615597802976	705	89	0
Ptprcap	0	3.63813323779477	681	114	0
Cecr2	0	8.25061527926544	553	5	0
Foxp1	0	3.01614317725862	927	407	0
Blnk	0	5.16947394135915	546	29	0
Ly6d	0	4.30785087613385	549	0.04	0
Chchd10	0	5.70490961493133	553	66	0
Ralgps2	0	5.31734381336052	526	45	0
Pou2af1	0	6.05591603701935	479	11	0
Mtss1	0	4.67730365917127	513	54	0
Ikzf3	0	4.51271744597021	491	36	0
Mzb1	0	4.24438839020149	474	27	0
Hivep2	0	4.07632625500455	485	53	0
Chst3	0	6.93641312821342	421	6	0
Fcrla	0	5.39137328298153	0.42	24	0
Bank1	0	5.60876046729681	409	36	0
Ighd	0	7.29285582212141	372	7	0
Blk	0	6.72523466554057	371	7	0
Sdc4	0	4.03114015035974	393	31	0
Akap12	0	7.58819952549119	364	6	0
Sox4	0	5.28156759926813	391	34	0
Ms4a1	0	8.99243577223167	359	3	0
St6gal1	0	4.03682413305624	398	43	0
Cd19	0	6.97132702949183	0.35	3	0
Tmem163	0	4.24978675434498	374	34	0
Gm30211	0	6.26689596072205	347	8	0
Slamf6	0	5.0567730667281	347	17	0
Cd72	0	5.41679798407366	344	15	0
Spib	0	5.03802649962033	332	17	0
Lef1	0	5.37382846090717	328	14	0
Ablim1	0	4.03817683076296	335	27	0
Myo1e	0	5.3061152386361	313	12	0
2610307P16Rik	0	5.49375612386876	297	19	0
Igll1	0	7.91535061264905	276	5	0
Cplx2	0	7.68246674607442	264	2	0
Gfra1	0	8.01355811864514	264	2	0
Tmem108	0	6.41756380765295	267	7	0
Niban3	0	6.03332876454593	258	5	0
Myl4	0	6.03968067266584	239	8	0
Gm51802	0	6.26312363389783	231	6	0
1700027J07Rik	0	8.46589941470794	214	1	0
Snn	0	5.44608253713695	216	7	0
Cpm	0	6.55722621457598	204	3	0
Fcmr	0	7.51319430396027	193	3	0
Scd1	0	7.95918251295376	186	2	0
1810059H22Rik	0	7.58261925732851	167	1	0
Klhl14	0	8.40789404157942	167	1	0
Tnfrsf13c	6.98876356419448e-306	6.20534278052526	198	6	2.35493377059097e-301
Gimap6	3.19250396312388e-303	3.12204272468432	0.44	54	1.07574613541422e-298
Rag1	5.92963092714184e-302	9.81205026294168	147	1	1.99804843720972e-297
Vpreb1a	1.01890481167343e-301	7.66291793406713	282	8	3.43330165341481e-297
Msi2	7.90539961324036e-299	3.2825245402561	542	99	2.66380345367747e-294
Foxo1	6.57812028978892e-294	4.30318869082923	343	33	2.21656341284728e-289
Dpp4	8.56402548068597e-291	4.33118843444884	357	38	2.88573402597194e-286
Vpreb1b	5.8040443966427e-286	8.09002526659567	161	2	1.95573079989272e-281
Ppp1r16b	5.7267770191216e-280	3.88972835729842	309	27	1.92969478436322e-275
Ppm1e	4.70665746784888e-279	4.38211609793191	346	38	1.58595530036636e-274
Foxn3	8.12972965715481e-279	2.98205237037158	723	0.23	2.73939370527488e-274
Iglc3	4.16279314052283e-277	3.72776783237086	346	32	1.40269477663057e-272
Camk2d	2.53433007428498e-276	3.16568166337316	593	137	8.53967861831068e-272
Pafah1b3	8.89142824661353e-273	4.37590696097073	407	55	2.99605566197889e-268
Irf4	1.10117714747915e-271	5.21336947430709	255	16	3.71052651614575e-267
H2-Ob	1.45137743702999e-271	6.0990148276428	228	11	4.89056141181626e-267
Fcer1g	4.37258287016821e-260	-4.30842449297459	106	778	1.47338552393188e-255
2010309G21Rik	7.50485008033958e-259	7.13126329555883	159	3	2.52883428307123e-254
Siglecg	3.62815488513708e-258	4.76403127564425	335	37	1.22254307009579e-253
Bfsp2	3.19920384888656e-256	5.67538148883608	177	6	1.07800372892082e-251
Bcl7a	3.41295975635753e-255	5.55447399246722	0.26	0.02	1.15003091950223e-250
Il7r	2.44960055052609e-251	3.67251172320159	275	24	8.25417401505272e-247
S100a6	6.24521770192795e-243	-4.53254037246561	155	745	2.10438855684164e-238
Alox5ap	6.84634182779043e-241	-4.42191878956876	57	732	2.30694334229226e-236
Mef2c	1.60416339027151e-240	2.94597099773608	642	191	5.40538895985886e-236
Gsr	7.42390870415996e-240	-4.62341400013968	63	0.72	2.50156027695374e-235
Msrb1	4.67116768524509e-236	-4.03581730634502	183	777	1.57399666322018e-231
S100a11	8.26616723130634e-234	-3.8902503873375	269	815	2.78536771026098e-229
Rhoh	2.16540808360199e-232	3.8570016776337	442	85	7.29655907850526e-228
Cd22	1.47448133331628e-228	5.72026826678255	154	5	4.96841230074253e-224
Tmsb4x	2.1660934657122e-228	-1.67719992628106	941	941	7.29886854206382e-224
Igkc	1.60226978186313e-226	0.702953892042272	731	0.13	5.399008256966e-222
Gm32196	1.72462469263831e-224	5.60661684892345	155	6	5.81129536431405e-220
Iglc2	2.9956843200888e-224	2.92096402976527	339	17	1.00942578849712e-219
Lyz2	1.16742993617494e-223	-4.75675572121106	168	748	3.93377191293508e-219
Tcf3	1.39719946802191e-222	3.78216769247123	473	101	4.70800332744662e-218
Pglyrp1	3.78048062217329e-221	-4.57147038857735	95	688	1.27387075044751e-216
Sapcd1	3.51039076002201e-219	5.96945227125454	144	4	1.18286127049702e-214
Id3	3.46607544541985e-214	3.64447342896358	222	16	1.16792878208867e-209
Eps8	2.24016267989032e-213	5.02068142966966	238	23	7.54845216615842e-209
Cd38	8.33258168478261e-211	4.62969358583373	212	16	2.80774672450435e-206
Prdx5	6.54976175643253e-210	-3.06511086357411	277	777	2.20700772144751e-205
Hp	2.8434833336127e-208	-3.81906921307171	0.1	704	9.58140144094136e-204
Trp53i11	3.32233469771843e-207	4.50283504524642	194	13	1.1194938997432e-202
E330020D12Rik	1.60805435915178e-206	4.11168851699211	0.3	38	5.41849996859785e-202
Agbl1	3.89576231986252e-204	6.61620234339355	0.17	7	1.31271607130087e-199
Sbk1	6.97727990464576e-204	4.30814112480231	226	19	2.35106423666944e-199
Atp1b1	2.07236390617321e-201	3.8509622199787	337	49	6.98303741824123e-197
Tnfrsf19	2.64223161510256e-201	7.66761986166042	105	1	8.90326365024957e-197
Cnn3	7.92379784510134e-197	4.83152785552783	205	16	2.67000292188535e-192
Prkce	2.81951781400839e-194	3.41356757471641	0.47	119	9.50064722608267e-190
Trib2	1.00980709456644e-192	5.81340768007995	116	3	3.40264598585107e-188
D17H6S56E-5	4.22857337472018e-192	3.59320724974323	0.6	206	1.42486008434571e-187
Gm31243	1.04762847739167e-188	4.8797783377532	192	15	3.53008891741897e-184
Edaradd	1.20627492754721e-188	5.34979013467797	162	9	4.06466399586307e-184
Gpx1	5.55696275042199e-188	-2.12854953534844	485	823	1.87247416838219e-183
Gimap1	1.12181805436153e-187	2.88188919174666	283	37	3.7800781159766e-183
Slamf7	2.36605674485089e-182	4.21567296345298	193	16	7.97266480744956e-178
Lst1	6.05266702603438e-181	-4.52326498908207	43	614	2.03950668109254e-176
Gm56536	4.21403093865691e-180	5.58776189524185	122	4	1.41995986508983e-175
mt-Co3	3.04066868658461e-178	1.18710464487809	995	819	1.02458372063155e-173
Pecam1	1.14538124994175e-177	3.22316149770323	0.4	87	3.85947665980371e-173
Plekha2	2.85547582716276e-177	3.18015281545417	515	152	9.62181134720763e-173
Strbp	1.24777946045782e-174	3.29729950486732	463	126	4.20451766995866e-170
mt-Cytb	1.61387931280957e-174	1.32725633526092	972	685	5.43812773244311e-170
Sorcs2	1.93093509961705e-172	6.08833251670696	123	5	6.50647891166961e-168
Ftl1	7.57118124110657e-172	-2.06040996339093	708	909	2.55118523100327e-167
Ets1	4.07365863337866e-170	2.49722927792118	576	189	1.37266001310327e-165
Jakmip1	4.25217473560308e-170	3.69333911642376	201	0.02	1.43281279890881e-165
Cnp	1.82045384156564e-169	3.85864180969559	328	61	6.13420126453958e-165
Gm35107	6.72060416859767e-168	6.83738526166715	94	1	2.26457478065067e-163
Rsph1	4.05841972522474e-167	5.14657613564778	166	11	1.36752511061173e-162
Gm37065	1.56792696007996e-166	5.58175502785802	121	5	5.28328668468545e-162
Smarca4	2.81817834748319e-166	3.85705160946617	466	135	9.49613375967935e-162
Cebpb	1.29876083523064e-165	-4.73741141101703	42	579	4.37630451039317e-161
4930426D05Rik	5.35375765039991e-165	8.32182713672206	85	1	1.80400217787875e-160
Slc9a7	8.21738205004552e-165	4.01461279210251	272	42	2.76892905558334e-160
Fxyd5	1.4648649059427e-163	-3.74882465313659	115	626	4.93600878706452e-159
Glcci1	2.61938233765721e-161	3.5481769979834	403	94	8.82627072496973e-157
Gda	6.18533630968066e-160	-5.10156776035918	21	537	2.08421092291e-155
Xist	1.17117928917107e-158	1.64735845041923	0.83	528	3.94640573279083e-154
Cobll1	1.17388833208805e-157	3.87506422582074	233	0.03	3.9555341238039e-153
Aff1	2.05234236968299e-157	2.91091015609635	608	258	6.91557284888381e-153
Anxa2	7.15580802651962e-156	-4.21570768535321	46	0.56	2.41122107261605e-151
Arpp21	1.85632929161048e-155	5.90267237427114	126	6	6.25508718101067e-151
Ly6c2	5.80361739727813e-155	-3.80352633094696	96	626	1.95558691818684e-150
Uchl1	2.4031143471675e-153	6.59130166584531	87	2	8.0975341042156e-149
Wfdc21	1.36364152497774e-152	-4.7958483720643	133	572	4.59492648256498e-148
Zfpm1	4.46601946610781e-152	4.39233995207888	145	0.01	1.50486991929969e-147
Rps27	9.28158259952282e-151	1.09229321265985	944	883	3.12752207273521e-146
Man1a	2.87225552595355e-150	3.48229061619517	0.51	174	9.67835222025307e-146
Gm43388	1.18200911418322e-147	7.46722870168764	82	1	3.98289791115177e-143
Maml2	1.38084620708461e-147	2.68348296643011	0.37	82	4.65289937939229e-143
mt-Atp6	9.29051334180318e-147	1.10529687839989	0.99	783	3.130531375654e-142
Dgkd	1.10362604492927e-146	2.71835097623177	527	182	3.71877832099365e-142
Slc12a3	2.35090203703996e-144	7.18338764789195	89	2	7.92159950400985e-140
Hdac8	3.06356170210796e-144	3.76698436446886	341	75	1.0322977511423e-139
mt-Co1	5.24725444467388e-144	1.0460498047606	996	866	1.76811485767731e-139
Itm2b	1.35204424011365e-143	-1.83352714861685	429	797	4.55584827148696e-139
mt-Co2	6.18931309941397e-143	1.19562376353054	967	726	2.08555094197853e-138
Lgals3	2.55346153570368e-141	-3.96225970834544	0.07	562	8.60414399070713e-137
Ifitm2	1.17299846305085e-139	-3.45565132041047	131	614	3.95253562109616e-135
Gfra2	7.32838132575969e-139	5.19077920769185	94	3	2.46937137152798e-134
mt-Nd1	1.37633624497643e-138	1.23476915062804	938	605	4.63770261107257e-134
Acss1	4.07563553975809e-138	3.83446276785127	241	37	1.37332615147689e-133
Cd74	1.0685755490033e-137	1.85065823505121	601	174	3.60067216992151e-133
Hmgcll1	6.99296080629038e-137	6.28896270610013	77	1	2.35634807328761e-132
Anxa1	7.0948647473914e-137	-3.93910982615178	101	572	2.39068562528101e-132
Rpl13a	1.49892920882145e-136	1.08726868780624	932	702	5.05079186204474e-132
Gpam	2.94556175195558e-136	5.91229468241036	0.15	13	9.92536487938951e-132
Cyba	1.20140327812399e-135	-1.62458963439772	484	812	4.0482484859666e-131
Mast4	3.40271469647876e-134	4.52053534801596	217	0.03	1.14657874412548e-129
Fchsd2	1.31282697698461e-133	3.72331943747415	429	136	4.42370178164735e-129
Mrpl33	2.21928643376208e-132	-2.19233061769596	305	0.71	7.4781075672047e-128
Cacna1e	1.67628468008403e-131	3.38533032184975	222	33	5.64840885801114e-127
Ccr7	2.1898270688927e-131	5.53324587458755	84	3	7.37884129134086e-127
Tut4	2.68000074697396e-131	2.67362582254238	446	139	9.03053051700346e-127
Susd1	7.75287537205297e-131	3.35166226064562	376	103	2.61240888536697e-126
BE692007	2.37005202433352e-130	4.36823200128151	156	15	7.98612730119423e-126
Wdfy4	3.50888541355592e-129	2.51559904742557	477	162	1.1823540289518e-124
Rps19	5.02175480628246e-129	1.09696660940806	934	661	1.69213049952494e-124
Taldo1	4.96863987247497e-128	-2.36801436734738	265	0.69	1.67423289142916e-123
Socs2	5.71567299029567e-128	3.72186842938937	112	7	1.92595317081003e-123
Fhit	3.82641689548326e-127	3.70416116720029	264	45	1.28934943710204e-122
Ppp3cc	4.75428227167187e-127	3.29315403277455	193	25	1.60200295426255e-122
Rps20	8.14573123176715e-126	1.27023713534719	0.85	565	2.74478559585626e-121
Syk	1.01164799643219e-125	2.21953965044847	648	322	3.40884908877792e-121
S100a8	1.22023241862786e-124	-5.23188578092128	0.49	713	4.11169515780845e-120
Tmem131l	2.85933907080103e-124	2.74511212088867	454	151	9.63482893297113e-120
Ifitm3	5.45958939086677e-124	-3.67393745217242	109	564	1.83966324114647e-119
mt-Nd4	6.08867832845882e-124	1.25020432330999	899	602	2.05164104955748e-119
Immp2l	1.05383731217174e-123	3.73303901029729	321	76	3.55101020709391e-119
Epb41l4b	3.80041451514506e-123	5.65917589922785	114	7	1.28058767502328e-118
4930597A21Rik	2.83563281420475e-122	6.84320178103094	59	0	9.55494833074431e-118
Hcst	3.30431885913413e-122	-3.42283501176954	57	514	1.11342328277384e-117
Myo1f	6.5213906028875e-121	-3.89097601380671	33	474	2.19744777754897e-116
Dennd5b	6.25149196911925e-120	3.90607327496375	228	39	2.10650273391442e-115
Pkig	7.90735473529157e-119	3.3173927468524	419	139	2.66446225160385e-114
Dnajc7	3.33030703333726e-118	3.2942079702651	529	217	1.12218025795332e-113
Slpi	7.8800164381904e-118	-3.66051187750907	79	532	2.65525033901264e-113
Rras2	1.73272920669652e-117	3.10284758905274	188	25	5.83860433488459e-113
Rag2	1.072742376356e-116	7.53686744104817	65	1	3.61471271136917e-112
Ifitm6	7.2321950433109e-116	-3.89244723603601	78	515	2.43696044179404e-111
Vsir	8.72631202158115e-115	-3.31643181435611	0.04	465	2.94041809879198e-110
F630028O10Rik	5.80471925388969e-114	-5.29705905957555	12	427	1.95595819979067e-109
Cr2	7.49762103458109e-114	8.52366880476016	55	0	2.52639838381244e-109
Dntt	7.69281211228027e-114	4.72142305503046	156	15	2.59216996935396e-109
Gm30948	3.14949864427638e-113	5.6756720733522	93	5	1.06125506317537e-108
Zyx	5.37489656131252e-113	-4.84070104943214	11	426	1.81112514529987e-108
Rps3a1	1.38909763217496e-112	1.09028137482034	866	639	4.68070338137675e-108
H2-DMb2	2.55065043809018e-112	4.46669520969894	0.19	28	8.59467171618868e-108
Mcemp1	1.00475754487024e-111	-4.06514040599496	33	448	3.38563102319477e-107
Gm8369	1.87394342723879e-111	4.21436980587584	149	15	6.31443977242381e-107
Tgfbr2	4.24714002089926e-110	2.47386660491036	347	93	1.43111630144221e-105
AU020206	1.38168098311157e-109	3.26319949237537	321	81	4.65571224069276e-105
Spi1	1.6198491582044e-109	-2.35310835739817	0.17	591	5.45824372348554e-105
Gm11342	2.43573366263957e-109	4.24203076270179	122	0.01	8.20744814963029e-105
Fam53b	3.81275767379681e-109	3.42794221639534	275	0.06	1.28474682576257e-104
Cerk	4.99085358629633e-109	3.38430265089422	357	107	1.68171802443841e-104
Xrcc6	1.01938381678253e-108	4.11020943642404	249	52	3.43491570903041e-104
S100a9	1.43723997199905e-108	-4.89025128471376	471	0.67	4.842923809648e-104
Lcn2	1.61845209461735e-108	-4.71278936682516	99	488	5.45353617802263e-104
Stambpl1	3.0415714663011e-108	3.02904425656029	321	84	1.02488792128482e-103
Serinc5	1.31088594786853e-107	3.65219584058771	242	47	4.41716128993779e-103
Rps26	1.6609373630243e-107	1.08941363164475	866	635	5.59669453844667e-103
Tmsb10	2.34164134699248e-107	0.613938304602376	907	591	7.89039468282586e-103
Prkcb	3.7291872075501e-107	1.75150948506132	665	361	1.25658692145608e-102
Sem1	7.21573800320684e-107	-1.27689470378633	581	803	2.43141507756058e-102
Fcrl1	1.37815498433941e-106	3.92307858225498	151	17	4.64383103523009e-102
Gm15675	2.09258899831587e-106	4.69060243017922	99	6	7.05118788872514e-102
H2-Ab1	4.47262958295884e-106	1.22403066251666	482	128	1.50709726427381e-101
mt-Nd2	5.71371030464986e-106	1.58947725333328	735	414	1.92529182425482e-101
Pfn1	7.08076750783345e-106	-0.953681176137068	741	899	2.38593541943956e-101
H2-Eb1	2.47128440095827e-105	1.35974068143189	385	92	8.32723991746897e-101
Clec4a2	3.19298814912601e-105	-4.67754942229488	15	424	1.0759092867295e-100
Bcl11a	5.02985016739144e-105	2.76782416722431	411	139	1.69485831240422e-100
C1galt1	6.0892608953764e-105	3.22175351185635	0.31	0.08	2.05183735130603e-100
Csgalnact1	2.39457317931727e-104	4.61070196226426	112	0.01	8.06875378502748e-100
Arid1b	2.59169278216629e-104	2.43927399014324	501	213	8.73296799878755e-100
Cd37	8.62849337316507e-104	2.21082265530641	567	274	2.9074571270217e-99
Ifi214	1.13634651841568e-103	4.55167113987798	109	9	3.82903322845348e-99
Rasgrp3	1.62529698447189e-103	5.53877955562106	94	6	5.47660071887647e-99
Dusp2	6.68930615133519e-103	3.33052624299666	209	34	2.2540286007539e-98
Ehd2	7.44406556967838e-103	5.89592469519828	49	0	2.50835233435883e-98
Lgr5	8.00809146410761e-103	6.34145898512179	66	2	2.6984064997457e-98
Fcer2a	6.74093026966007e-102	7.26880499964905	62	1	2.27142386366466e-97
Clec12a	8.03084320308422e-102	-2.86324631284248	54	463	2.70607292571126e-97
Ptp4a3	1.3880614004172e-101	3.06233250874081	327	91	4.67721169484581e-97
Rps24	1.83500455256159e-101	0.94584394816322	902	677	6.18323134031153e-97
Kansl1l	8.43655335224279e-101	3.15498556704214	299	77	2.84278101757173e-96
Gm15411	2.68060296189062e-100	6.59033345973378	0.06	1	9.03255974038662e-96
Serf2	2.76889938133022e-100	-1.07719623445889	0.64	829	9.33008335533029e-96
Gm32652	3.30680582297644e-100	8.01055011741574	49	0	1.11426129011014e-95
Itgam	5.73926630046656e-100	-3.94235969631338	34	0.42	1.93390317260521e-95
Arntl	2.41059043190892e-99	3.52409542776866	173	25	8.12272551936029e-95
H2-Aa	2.86003744134041e-99	1.29939192576847	411	0.1	9.63718216234064e-95
Tcf12	4.71058631515328e-99	2.27418293978694	486	205	1.58727916475405e-94
Ccl6	6.78437622288076e-99	-4.99493399710135	39	412	2.2860634120619e-94
Ly6a2	6.53303144639606e-98	-3.6370163859567	0.06	474	2.20137027617762e-93
Cybb	8.67185559375968e-98	-2.28328332306525	158	553	2.92206846087326e-93
Pkm	1.22900188913333e-97	-1.9503593715631	245	615	4.14124476562368e-93
Rps15a	1.79802411838034e-97	0.983665411240947	879	0.64	6.05862206929441e-93
Rsph9	8.31507340889466e-97	3.45705829866715	126	14	2.80184713586114e-92
Tapt1	4.98777101876492e-96	3.16775183849437	272	65	1.68067932248303e-91
Gm4258	1.12601449796206e-95	3.19443878053954	253	0.06	3.79421845233295e-91
Snx2	1.42275384448852e-95	2.63429475126351	415	159	4.79411135438851e-91
Btla	2.2274997349882e-95	4.17283323356773	168	28	7.50578310701625e-91
Cd2	2.84492334558451e-95	2.66473798773216	161	24	9.58625370528155e-91
Capsl	5.17479594304044e-95	5.90591735523745	59	2	1.74369924096691e-90
Pygl	9.88083984479197e-95	-3.73159472636064	29	401	3.3294477941011e-90
Hdc	9.90730641773362e-95	-5.55112611709663	0.02	375	3.33836597051952e-90
Zfp36l1	1.7020521736917e-94	2.03875874045159	0.31	79	5.73523500447154e-90
Eef1a1	2.08038813031466e-94	1.01488254465185	855	601	7.01007584390828e-90
Arpc5l	3.34832347977192e-94	2.43449111906783	474	214	1.12825107974395e-89
Hes1	3.94960369442138e-94	3.06394375798436	112	11	1.33085846087223e-89
Lcp1	1.67089723810904e-93	-1.79273721630329	0.3	675	5.63025533353221e-89
Mgst1	2.37955430172638e-93	-2.59376811782762	89	0.49	8.01814617509722e-89
Sat1	2.43893440699315e-93	-2.15988616640042	0.21	597	8.21823337780412e-89
B3gnt2	3.14388288688608e-93	2.71343812985283	496	237	1.05936277756513e-88
Ptma	6.2389318782377e-93	1.31043241874172	873	583	2.10227048569098e-88
Smtnl2	6.64437731066584e-93	8.06075379866475	49	1	2.23888937860196e-88
Apobec3	7.93055221363509e-93	2.82345237587127	402	149	2.67227887390648e-88
Pde4b	1.72693379276513e-92	2.01737635742014	361	112	5.81907610810138e-88
Prr13	3.69953726387599e-92	-2.44378412795116	164	542	1.24659607643565e-87
Plaur	4.43413457113455e-92	-3.35377644998467	42	408	1.4941259850895e-87
Csf3r	4.77394475925881e-92	-6.169999892	12	354	1.60862842607985e-87
Hmgn1	5.01536255690969e-92	2.92118994307363	344	109	1.68997656717629e-87
Tifa	5.07774884837597e-92	3.53194870461461	346	113	1.71099825194877e-87
Akt3	7.88505476021278e-92	2.69457038041677	386	142	2.6569480520013e-87
App	1.15454723469334e-91	-3.50532845064617	28	397	3.89036236202267e-87
Cxcr5	1.36714176223793e-91	4.8562798061417	83	5	4.60672088203694e-87
Cd44	8.90770187651579e-91	-2.04721984829473	159	0.55	3.00153922431076e-86
Arhgdib	1.48634351948479e-90	-1.32899366177112	574	771	5.00838312325596e-86
Scml4	1.93784029632089e-90	3.17029578995586	139	17	6.52974666248287e-86
Entrep2	2.19743148118132e-90	6.35745656861383	72	3	7.40446511898856e-86
Dstn	1.55413097024921e-89	-2.72287208722199	121	496	5.23679971735173e-85
Tcf4	1.92422961260825e-89	0.846693161857389	402	139	6.48388410264475e-85
Ctsd	2.74337060123842e-89	-3.01001271130919	74	441	9.24406157793298e-85
Gm2848	1.34266001060419e-88	3.38187734347731	145	21	4.52422717173189e-84
Lamtor4	1.91378078174898e-88	-1.87224340309204	197	573	6.44867572218136e-84
Malat1	1.8078795832325e-87	0.927762096048838	999	946	6.09183104366022e-83
Dmxl1	7.74523736006927e-87	2.87494887770677	308	94	2.60983518084894e-82
Mmp9	8.08738507618235e-87	-5.66887051773947	26	367	2.72512527527041e-82
Cotl1	8.68344279347523e-87	-1.81128429163831	244	609	2.92597288368941e-82
Rps15	1.10716970839941e-86	0.897571043512244	0.88	666	3.73071904942265e-82
Tspo	3.52425812351193e-86	-1.63284442724339	328	646	1.18753401729858e-81
Cd177	1.0359338946476e-85	-5.05633781355858	17	356	3.49068285140457e-81
Rpl12	1.14854809926957e-85	1.24873486357135	0.73	444	3.87014767529874e-81
Zdhhc14	2.21937942022337e-85	2.84852499865261	0.2	0.04	7.47842089438466e-81
Cst3	2.75858073151778e-85	-2.21085159923951	348	657	9.2953136329223e-81
Rapgef4	2.93051492451051e-85	5.53021599637808	83	5	9.8746630896306e-81
Fcgr3	8.23287273051632e-85	-6.0472935353291	9	351	2.77414879527478e-80
Cebpd	1.21022384103601e-84	-4.56021139226342	18	361	4.07797025475495e-80
Prkca	1.2286677836351e-84	1.74655878674868	288	77	4.14011896373683e-80
Otub2	1.41356696472843e-84	5.23987835554848	63	3	4.76315524434893e-80
Arl5c	5.09696036892305e-84	3.67125235292639	0.26	67	1.71747176591231e-79
Pgd	8.25441897214619e-84	-2.41807532543405	103	464	2.78140901685438e-79
Hdac7	2.11507050926679e-83	3.13658177239511	228	53	7.12694158802536e-79
Mxd1	3.08492165325069e-83	-4.57535421664543	33	367	1.03949520027935e-78
Cd9	4.32403000012991e-83	-3.39050870680214	66	408	1.45702514884378e-78
Pik3ap1	8.25534877516565e-83	2.09800537501286	0.42	164	2.78172232327982e-78
Irag2	9.4080368547692e-83	2.2607188157156	488	235	3.17013209858303e-78
Swap70	2.08922041391438e-82	3.24170553217011	0.28	79	7.03983710672588e-78
Ncf1	3.17594230034519e-82	-2.27214748603037	116	477	1.07016551752432e-77
Rps13	3.82185854262462e-82	0.918477040613804	842	0.65	1.28781345452279e-77
Arhgap24	4.01081180401911e-82	2.16251355990468	372	132	1.35148314548228e-77
Trem3	5.32133266363406e-82	-5.83267552163289	9	339	1.79307625433813e-77
Pde7a	5.69929912232285e-82	2.72533947261778	265	74	1.92043583225791e-77
R3hdm4	1.21079052559158e-81	-2.29592066437428	178	531	4.07987975503338e-77
Itgb2	2.58934633292483e-81	-2.95054066238428	49	0.39	8.72506140342349e-77
Txn1	4.41226622030667e-81	-1.39106815200889	436	731	1.48675722559454e-76
Rere	1.56438711281272e-80	2.07747549721368	493	233	5.27135881533373e-76
Cxxc5	1.2286685394529e-79	3.19863412310477	162	28	4.14012151054048e-75
Fmn2	2.23439878815824e-79	6.43896662994985	54	1	7.52903015657799e-75
Ly6e	3.38971488679543e-79	1.00850227589026	0.78	453	1.14219832825459e-74
Gclc	6.04565944260529e-79	3.27222743022156	241	61	2.03714540578028e-74
Rpl39	1.00455463103514e-78	0.861115478932267	878	655	3.384947284736e-74
Emb	1.07302112055962e-78	-3.60498330007123	43	376	3.61565196783769e-74
Ncf2	6.81310571590646e-78	-2.44671751727187	105	451	2.29574410203184e-73
H2-Q6	1.32898681704874e-77	2.57611310207634	238	0.06	4.47815397872745e-73
Sox5	1.97207505550847e-77	4.13819947506934	101	11	6.64510410704135e-73
Elf1	2.47226345779041e-77	2.0043236266755	484	229	8.33053894737055e-73
C3	2.49108030817976e-77	-3.96104590856758	13	338	8.39394420644251e-73
Cdk2ap2	4.85756348453862e-77	-2.01365203438208	238	578	1.63680459175013e-72
Sec63	1.23924087396216e-76	2.67402389334101	0.36	135	4.1757460489029e-72
Actg1	1.27981985617403e-76	-1.083767051532	647	842	4.31248098736401e-72
Ngp	3.75536801979275e-76	-4.80130146516254	211	507	1.26540880794936e-71
Gpsm3	5.53890772982002e-76	-2.06464312578034	158	0.5	1.86639034864015e-71
Fos	8.08482779298157e-76	-2.18327112777193	123	451	2.72426357312307e-71
Rps28	1.12105755722035e-75	0.740982780577699	938	692	3.77751554480969e-71
Pdzd2	1.19419665926181e-75	5.19010785975981	85	7	4.02396506304858e-71
Cd55	1.53088123665971e-75	3.36691974562077	161	0.03	5.15845741504855e-71
Arpc1b	4.56345029188782e-75	-1.4801716384755	342	649	1.53770021035452e-70
Cd63	7.49110401290232e-75	-6.14107094846786	7	327	2.52420240818757e-70
Gpi1	8.65770125759891e-75	-1.71977072178062	225	561	2.91729901576053e-70
2010007H06Rik	1.04526100029187e-74	7.19986642720059	42	1	3.52211146658347e-70
Mmp8	1.06139971499575e-74	-5.29757111099335	18	312	3.57649247964969e-70
Mctp1	2.09316419898933e-74	-2.36484082755577	66	398	7.05312608491444e-70
2310008N11Rik	4.7038891255809e-74	5.79421550230832	49	2	1.58502247975574e-69
Sirpa	8.61333159793182e-74	-3.67101542643276	23	332	2.90234821523911e-69
Myb	1.81527373615325e-73	2.69247848801267	379	143	6.11674638134199e-69
Lpp	1.99864310233695e-73	2.22617591132258	326	114	6.73462779763458e-69
Drc7	2.56091427836459e-73	5.02777733261892	59	3	8.62925675237732e-69
Mylip	2.73207450655849e-73	2.42579412470204	278	85	9.20599825729949e-69
Prep	3.01043258111381e-73	3.39876642709821	203	0.05	1.01439536253211e-68
Klhl6	3.26935510745258e-73	2.53383536761268	365	145	1.10164189700722e-68
Ttpal	3.78416708110418e-73	3.55116697453058	167	31	1.27511293964887e-68
Nfam1	4.17950737361343e-73	-4.03624682990634	28	334	1.40832680461278e-68
Fgr	1.49353555646885e-72	-3.38842864837434	43	358	5.03261741107743e-68
Lyst	1.54078560388349e-72	-2.05852606741743	142	491	5.19183117084583e-68
Ckap4	2.25462162979102e-72	-3.12207577822248	38	346	7.59717304374382e-68
Lrg1	3.40083591044008e-72	-4.40033442493831	17	324	1.14594566838189e-67
Myl6	3.67208653702441e-72	-0.958057569442427	634	0.8	1.23734627951575e-67
Retnlg	3.68613551633024e-72	-5.36133773165476	132	0.41	1.24208022358264e-67
Chil3	3.99542754981203e-72	-4.91251907508767	42	379	1.34629926718466e-67
Gm47283	4.8180417314513e-72	2.50488222819742	405	171	1.62348734182983e-67
Cd83	6.71359688280197e-72	3.88431213546696	129	0.02	2.26221360562895e-67
Itpr2	7.85596750517227e-72	2.16981909431013	347	127	2.64714681054285e-67
Flna	1.44457645099806e-71	-1.65006916719784	156	509	4.86764480928306e-67
Fyb	1.53501469906096e-71	-5.27785607694857	17	312	5.17238552995581e-67
Smg6	1.57468117948403e-71	2.44822235138046	391	0.17	5.3060457023894e-67
H2-K1	2.8047678883797e-71	0.980353210976535	772	537	9.45094587668424e-67
Cux1	2.88839324039919e-71	1.99670131454592	515	285	9.7327298628491e-67
Rps7	9.13862199667173e-71	0.935189131843802	796	0.58	3.07935006799851e-66
Atp6v0c	2.01650055282619e-70	-1.41003843458477	302	608	6.79480026280314e-66
Ptpre	3.99369882100978e-70	-2.97518305932891	39	348	1.34571675472746e-65
Enpep	8.65775027955017e-70	6.90385878447502	45	1	2.91731553419723e-65
Ltb4r1	1.938465270733e-69	-3.58649176625418	18	318	6.53185257626193e-65
Cd52	2.79850999191316e-69	-0.913249427905374	668	0.86	9.4298592687506e-65
Zbtb20	3.53963964521501e-69	1.89702908610849	508	267	1.19271697485165e-64
Ier2	5.38194065866421e-69	-2.20071626942199	0.12	446	1.81349872434349e-64
Alpl	1.09809458995969e-68	4.89868467869683	48	2	3.70013953032818e-64
Grina	1.18267743789003e-68	-3.61497573308704	66	348	3.98514989471426e-64
Atp8b4	1.33932753921351e-68	-3.22931287681658	33	336	4.51299807613384e-64
Actb	1.3774193446783e-68	-1.27606278970452	924	941	4.64135222382799e-64
Pirb	1.42032597214337e-68	-3.42287565628143	32	327	4.78593039573428e-64
mt-Nd5	2.24964419484669e-68	1.90332450281666	553	312	7.5804010789554e-64
Tgfbi	2.64929690852414e-68	-6.21283554302097	2	284	8.92707086296293e-64
H2aj	3.90069353729997e-68	-1.36638410255961	397	667	1.3143776943286e-63
Tkt	4.25357009820952e-68	-1.53775246705101	293	587	1.43328298029268e-63
Fgd4	5.76893329553861e-68	-4.02007632035704	0.02	313	1.94389976326469e-63
Iglc1	9.73728526612952e-68	2.0146725737851	0.26	0.03	3.281075643275e-63
Rps10	1.23285720205164e-67	0.841080184049807	844	0.66	4.15423562803322e-63
Rps21	1.99741737803418e-67	0.910053236562429	825	0.63	6.73049759702398e-63
Rps4x	7.39395571838942e-67	0.840386532089914	833	612	2.4914673188685e-62
Rpl38	8.92198063859673e-67	0.689287124975259	0.91	0.71	3.00635059598155e-62
Gm50022	1.28332251547901e-66	-4.48310734021461	13	298	4.32428354815807e-62
Rpl37a	1.31133488194439e-66	0.679679033092954	939	0.83	4.41867401819981e-62
Dusp1	1.5083959911714e-66	-3.5310559256194	63	345	5.08269113185113e-62
Rpl18a	2.65975673652072e-66	0.7274417951601	905	743	8.96231629938023e-62
Cers6	2.75879176496675e-66	-2.0981645834958	104	418	9.29602473123195e-62
Morrbid	3.78775818234939e-66	-3.36693364291713	0.02	301	1.27632299712445e-61
Glrx	4.73736842269498e-66	-2.54433575930053	71	375	1.5963036637113e-61
Tarbp1	5.49983722136618e-66	4.70477588229036	84	9	1.85322515011155e-61
Hdac9	5.80024046754278e-66	2.66229661556188	0.36	148	1.95444902794322e-61
Rps8	6.47598963946774e-66	0.714013675394513	886	657	2.18214946891505e-61
Rpl27a	1.06695211858636e-65	0.827605737725076	845	649	3.59520185878861e-61
Fes	1.26921241632077e-65	-3.58956144879573	21	306	4.27673815803447e-61
Cnn2	2.43242545457442e-65	-1.71271557241627	133	463	8.19630081173397e-61
Arrb2	2.98908499271426e-65	-3.47441192095016	32	313	1.007202079145e-60
Rpl36	5.04618573707924e-65	0.777231436226976	842	631	1.70036274596622e-60
Glipr1	5.30795260978074e-65	-3.36043930072347	37	326	1.78856771139172e-60
H2-Q4	6.8600610203376e-65	2.71337037814519	238	71	2.31156616141296e-60
Gramd4	1.12039628372952e-64	2.98897286378053	195	49	3.77528731765499e-60
S1pr1	1.30769433964485e-64	3.99489221823105	67	6	4.4064068468673e-60
Wfdc17	1.81543121696256e-64	-5.25062374307773	27	306	6.11727702867705e-60
Selenow	1.88570643017092e-64	1.48711719294278	524	276	6.35407638710394e-60
Slc30a4	2.15655682886196e-64	4.09043907982837	65	5	7.26673389053325e-60
Rplp2	2.6046013149044e-64	0.729877354030656	897	717	8.77646459070186e-60
Plbd1	2.91646394796037e-64	-3.70406085930294	17	296	9.82731691904728e-60
Igf1r	3.15611752610621e-64	-3.31316624240146	31	312	1.06348536159675e-59
Dach1	3.34929874674789e-64	-5.56907192570516	5	271	1.12857970570417e-59
Sgms2	5.52471468657148e-64	-4.24854497980897	13	287	1.86160786078713e-59
Kansl1	6.23051128917904e-64	1.53908051269622	0.58	365	2.09943308400177e-59
Bcar3	6.6678117690561e-64	4.00536789481528	181	42	2.24678585370114e-59
Tpt1	1.9559486344105e-63	0.766245187136861	871	716	6.59076451850962e-59
Creg1	4.40597975753656e-63	-2.9006512920608	68	347	1.48463893909952e-58
Smim14	5.32097429158431e-63	1.64800555463997	615	0.41	1.79295549729225e-58
Tspan13	1.61410537867682e-62	1.43696410426945	405	165	5.43888948398942e-58
Tspan6	2.16808946666205e-62	4.90987211117104	44	2	7.30559426686445e-58
Rpl8	3.08135754277178e-62	0.805624491697144	0.83	619	1.03829423761238e-57
Aldoa	4.28190003628442e-62	-1.52349490952125	208	521	1.4428290362264e-57
Gm49439	6.05358257519698e-62	8.22741816008437	31	0	2.03981518453838e-57
Med13	6.73763656338566e-62	2.07041299856652	372	158	2.27031401639843e-57
Gm56940	6.87118021960987e-62	9.87192413820516	28	0	2.31531288679974e-57
Fsip2l	6.93595141012795e-62	9.07195573243826	27	0	2.33713818715672e-57
Rpl5	8.85731223682314e-62	1.05891242426791	695	476	2.98455993131993e-57
Egfl6	1.41519834244109e-61	6.18210445876861	35	1	4.7686523346895e-57
Rpl17	1.53055792648985e-61	0.825312946909978	821	0.66	5.15736798910018e-57
Rasgrp1	2.49401825196765e-61	2.88528836203037	109	17	8.40384390183021e-57
Slfn2	4.85592496375187e-61	-1.93161722994054	133	433	1.63625247578583e-56
Nadk	5.03499655420852e-61	-2.52033831855507	71	359	1.6965924389061e-56
Adipor1	5.5220241553488e-61	-2.27740932727614	118	414	1.86070125938633e-56
Ffar1	5.75133390553408e-61	7.34597891259867	34	1	1.93796947280876e-56
Rapgef5	7.6358891320619e-61	3.91737078312679	123	22	2.57298920193958e-56
Id2	8.49739089980318e-61	-2.74542470778789	32	306	2.86328083759768e-56
Mettl9	9.0756230072379e-61	-2.449086396062	101	377	3.05812192851888e-56
Rpl34	1.02405767627859e-60	0.738016930033889	0.85	672	3.45066474598835e-56
Phtf2	1.16356920647142e-60	2.88728009397114	193	52	3.92076279812609e-56
Rpl35	1.82620224468519e-60	0.717892083797544	0.83	592	6.15357108369122e-56
Fpr2	2.1522796022636e-60	-5.61863536866508	6	265	7.25232134778744e-56
Cd40	2.8281938029029e-60	4.17591393499538	118	0.02	9.52988183826163e-56
Pcmtd1	3.07662560109166e-60	2.14942412982506	0.32	123	1.03669976254385e-55
Rpl21	4.15681237642668e-60	0.875470873230809	785	618	1.40067949836073e-55
Mcoln2	4.90260262960246e-60	4.35843929833566	67	6	1.65198098207084e-55
Sit1	5.10638382929464e-60	3.16435409362024	0.05	3	1.72064709511912e-55
Lynx1	6.80155714084459e-60	4.58466203552057	61	5	2.29185269417899e-55
Il5ra	1.14472956673234e-59	5.13956276111896	35	1	3.8572807480613e-55
Ap3s1	1.70907201312193e-59	-1.97386700756328	125	423	5.75888905541564e-55
Sesn3	2.25633987510277e-59	2.80980840352069	177	44	7.60296284314631e-55
Rplp1	2.45819325404305e-59	0.741272616101607	855	621	8.28312798882345e-55
Junb	2.62417044802503e-59	-2.3316414145582	153	431	8.84240474166514e-55
Rpl22	2.85004690368688e-59	0.955979053823706	0.72	504	9.60351804666332e-55
Camp	2.92140737754629e-59	-4.5006916076735	299	531	9.84397429937996e-55
Tmem132e	4.41034566777986e-59	6.90505140951369	28	0	1.4861100762151e-54
Tmem91	4.77250117235286e-59	4.22759288498462	65	6	1.60814199503602e-54
Srpk3	5.32606963397029e-59	5.24622757784254	42	2	1.79467242386263e-54
Mtus1	5.76331542479493e-59	-4.47742062657402	7	262	1.9420067655389e-54
Esr1	5.92479460629826e-59	3.90424108210046	0.19	53	1.99641879053826e-54
Myzap	6.79625089204276e-59	5.54300961279174	49	3	2.29006470058273e-54
mt-Nd3	8.19440459880779e-59	1.58358490026985	557	0.33	2.76118657361427e-54
Lamc1	9.90148536125706e-59	3.61877820260172	85	0.01	3.33640450732918e-54
Slc12a6	1.27073729603537e-58	1.65312300198727	549	328	4.28187639272079e-54
Syne1	1.88199934948117e-58	-3.14140455560016	54	323	6.34158500801174e-54
Vasp	2.5610651722645e-58	-1.82805980630396	0.16	457	8.62976520446247e-54
Grap	3.59251638440847e-58	2.07662779251367	189	47	1.21053432089028e-53
Snx30	4.60200387454958e-58	3.20655132214145	233	74	1.55069122556823e-53
Pik3c2b	6.30523538147511e-58	3.51204048802697	101	14	2.12461211414185e-53
Hk3	8.4047113455948e-58	-5.70852041073845	5	255	2.83205153501162e-53
Gpr141	9.4949260472738e-58	-5.15701105464408	6	249	3.19941028088938e-53
Rps18	1.25278475999412e-57	0.695247884509162	869	624	4.22138352727618e-53
Nuak1	1.9168239525806e-57	4.26865155184862	56	4	6.45892999061559e-53
Zeb2	2.24188904511772e-57	1.03765153775975	631	346	7.55426932642867e-53
Rpl36a	2.4692437913183e-57	0.819900255141497	784	535	8.32036387922614e-53
Rps5	4.08358816568687e-57	0.740143942272658	841	615	1.37600586830985e-52
Tespa1	7.37410940424701e-57	2.71739036809148	149	33	2.48477990485507e-52
Igkv19-93	8.14585636040416e-57	8.05212020719822	29	0	2.74482775920178e-52
Actn1	1.05881661621081e-56	-5.14008849261011	11	254	3.56778846998394e-52
Glipr2	1.08815001085732e-56	-2.87841260522028	33	299	3.66663027658482e-52
Anxa3	1.15033341190044e-56	-3.52102795104019	13	266	3.87616346473974e-52
Rpl27	1.15789772218598e-56	0.739206914675214	841	667	3.90165216467788e-52
Fgf13	1.1715629951052e-56	3.01608026053666	87	12	3.94769866830647e-52
Snx8	1.44421462969945e-56	3.95301931960586	138	28	4.86642561623527e-52
Mpeg1	1.81024683558153e-56	-3.75989687535072	22	274	6.09980773717552e-52
Rps3	2.57664312837104e-56	0.711485845456369	847	681	8.68225668535905e-52
C5ar1	3.04046001742112e-56	-6.03642966017654	12	256	1.02451340747022e-51
Samsn1	3.80169831815493e-56	-2.37451498749866	89	361	1.28102026528549e-51
Cd33	4.25055879663972e-56	-5.83218980543558	6	237	1.43226829211572e-51
Nfe2	5.45913312826112e-56	-4.61366858681224	13	256	1.83950949889887e-51
Rpl23a	5.96471368548354e-56	0.6585476515967	869	698	2.00986992346053e-51
Ap1s3	1.09100626050257e-55	3.08470099769324	197	56	3.67625469538945e-51
Pi16	2.9162522047813e-55	-4.06080205648629	0.01	243	9.82660342923107e-51
Ostf1	3.15513748431575e-55	-1.3911915261255	286	572	1.06315512671503e-50
Skap2	5.91413405817444e-55	-1.61696781439508	155	452	1.99282661224246e-50
Lilrb4a	9.98915965538852e-55	-5.48769911036498	7	245	3.36594723747971e-50
Ltf	1.08412662419355e-54	-4.94327383430577	67	318	3.65307307288258e-50
Adgrg1	1.21765506887502e-54	3.28831836692072	109	18	4.10301052008127e-50
Cacna1i	1.31200430105322e-54	6.23490967542205	34	1	4.42092969282893e-50
Csnk1g3	1.65835736779688e-54	2.39783234283899	278	104	5.58800098652835e-50
Rps14	3.5695900864319e-54	0.58389023735973	921	773	1.20280907552409e-49
Ripor2	4.58117213759259e-54	1.2130365177359	629	416	1.5436717634832e-49
B3gnt5	1.23171656907366e-53	4.06786149136018	112	19	4.1503921511506e-49
Pilra	1.76615084847481e-53	-6.1839255753461	6	234	5.9512218990207e-49
Slc16a1	1.83047418139569e-53	3.17982672366592	183	49	6.16796580163091e-49
Rbm39	1.88353668561625e-53	1.05559142314598	705	554	6.34676521585251e-49
Il12a	1.91843406087619e-53	5.20962382382708	83	0.01	6.46435541152841e-49
Efhd2	2.56921805830508e-53	-3.0780396760812	56	319	8.65723716926481e-49
Zfp36	2.84222848154681e-53	-1.87421835486629	145	414	9.57717309142015e-49
Phlpp1	3.25269297139957e-53	2.68128715238706	167	44	1.0960274236428e-48
Cebpe	3.44382321142852e-53	-3.82099263407656	21	269	1.16043066932295e-48
Gm34225	4.45224534949108e-53	5.39525065983964	42	2	1.50022859296451e-48
Rpl23	1.02251633112774e-52	0.673734564625305	853	0.68	3.44547102936804e-48
Igsf6	1.02971992767182e-52	-3.53346927285101	13	253	3.46974426828296e-48
Evi2b	1.94151254604821e-52	-1.13031024651061	221	535	6.54212067516406e-48
Rubcn	2.25185749453844e-52	3.37879310762393	143	34	7.58785901359674e-48
Itgal	2.57104491150473e-52	-2.08511256721674	79	332	8.66339293380634e-48
Ezh2	3.42184535428392e-52	2.7421031542237	354	171	1.15302501057951e-47
Gm16152	4.16715488500297e-52	5.45673964526199	54	4	1.4041645100506e-47
Lasp1	4.2748697918967e-52	-2.64464426797923	55	309	1.44046012507751e-47
Arpc2	7.83319941725918e-52	-0.976421250997474	462	704	2.63947487563965e-47
Elk4	1.61229460278016e-51	2.55353556874557	238	83	5.43278789352804e-47
Rpsa	1.74384792343461e-51	0.813155600332959	795	571	5.87606996280527e-47
Gm12158	1.87351117444222e-51	6.81211515799383	27	0	6.31298325340051e-47
Rpl10a	1.909515418426e-51	0.821208658235461	747	498	6.43430315392824e-47
Fam169b	1.99639352770266e-51	2.61289862278118	115	22	6.72704763094689e-47
Gpat3	2.25349452045264e-51	2.34540607183159	105	18	7.5933751361172e-47
Adpgk	2.34194637544178e-51	-2.69647907012642	49	285	7.89142250668863e-47
Exoc4	2.37764709104532e-51	1.93727378465845	431	237	8.01171963798631e-47
Alcam	2.46890487738959e-51	-1.80818899582076	81	0.35	8.31922187485195e-47
Gm47828	4.10623369100788e-51	8.09313423438385	26	0	1.38363650452201e-46
Gm34095	4.10623400671723e-51	7.78093350329566	26	0	1.38363661090344e-46
Eef2	4.10945086414068e-51	1.11062581829811	651	469	1.38472056318084e-46
Rpl41	4.37747740360779e-51	0.567141788311735	944	877	1.47503478591968e-46
Rpl32	6.51304436896713e-51	0.627787015898549	869	668	2.19463543056717e-46
Ikzf1	7.24644381370909e-51	1.37359036823589	629	467	2.44176170746742e-46
Rpl7	8.19405383207703e-51	0.811914937597666	761	581	2.76106837925668e-46
Aprt	9.46268310664371e-51	-1.76612412064004	149	421	3.18854569961467e-46
Lhpp	1.71759933694874e-50	4.58551006371088	87	14	5.78762272578246e-46
G0s2	1.92154289284917e-50	-5.83352321367797	9	232	6.47483093174456e-46
Vamp8	2.23008756681338e-50	-1.18015184888575	343	0.61	7.51450306513436e-46
Ogfrl1	2.965411172632e-50	-1.96404970827407	84	344	9.99224948730077e-46
Ddah2	4.59321399332663e-50	4.15466018555682	0.07	9	1.54772938719134e-45
Tnfrsf1a	6.0447962928447e-50	-5.2526693438685	6	222	2.03685455883695e-45
Fxyd6	7.29250928419638e-50	6.77508536725326	28	0	2.45728392840281e-45
Rps16	8.21501782671728e-50	0.601435585913228	885	763	2.76813240689065e-45
Cyth1	1.47400611777185e-49	2.14460224616939	294	119	4.96681101444401e-45
Xdh	1.7215860396103e-49	-4.29141558902008	12	0.24	5.80105631907088e-45
Atp6v1g1	4.50536668002366e-49	-1.19372901055005	0.38	631	1.51812835650077e-44
Dhrs7	5.64066352328119e-49	-3.32650792618349	29	259	1.90067798080483e-44
Lrmda	1.33186539722305e-48	-1.77253481775595	73	325	4.48785364248279e-44
BC035044	1.38286243123093e-48	2.52135002375496	309	136	4.65969324827574e-44
Cap1	1.86759407501926e-48	-1.49318773683533	225	499	6.29304499518491e-44
Gm56657	2.01568522889822e-48	7.57181323534389	24	0	6.79205294729545e-44
Sema4b	2.43145288991239e-48	2.6116921239329	194	62	8.1930236578488e-44
Rpl19	2.73475331925307e-48	0.686488837849971	829	633	9.21502478455514e-44
Gm57082	3.36332234298268e-48	9.66600949534216	23	0	1.13330509669145e-43
Cnot2	3.98250845380666e-48	2.04588997110989	304	0.13	1.34194604859469e-43
Gga2	5.9604253398205e-48	3.86751665565513	156	0.04	2.00842492250592e-43
Rgs18	7.31585056631434e-48	-2.66509246959731	0.04	278	2.46514900682528e-43
Rfx7	8.94571053865101e-48	1.97016994196476	317	141	3.01434662310384e-43
Pakap.1	9.88052385317265e-48	3.71276971598557	61	7	3.32934131756506e-43
Nedd9	1.20153231832829e-47	1.30502646385905	584	386	4.04868329983902e-43
Gnai2	1.25039098834156e-47	-1.01941365738472	0.43	681	4.21331747431573e-43
Syvn1	1.26038318634609e-47	2.88093854932851	164	45	4.24698718471177e-43
Rps17	1.43173854484551e-47	0.726595094530087	786	0.59	4.82438620071143e-43
Rpl13	1.5804158443293e-47	0.578418170859983	902	691	5.32536922905201e-43
Rpl26	1.87776226765781e-47	0.669293965025548	833	632	6.32730773709975e-43
Rpl11	2.04516508366887e-47	0.692533265162992	811	656	6.89138826593063e-43
Rpl28	2.32610262688265e-47	0.783019496203845	767	0.6	7.83803541154379e-43
Ctsb	3.08410837675491e-47	-1.93768235538506	116	371	1.03922115863134e-42
Ly6g	3.2921098228432e-47	-4.39716236179076	12	237	1.10930932590524e-42
Csf2ra	4.00005770534634e-47	-2.37577603826143	54	292	1.3478594443935e-42
Rnf157	5.81584139223545e-47	2.69132979270432	127	28	1.95970591552766e-42
Selplg	6.61368688555101e-47	-1.64553281067746	186	445	2.22854793295527e-42
Rflnb	6.76410674703534e-47	-3.04689983022378	23	244	2.27923340948103e-42
Rps6	9.39555366366097e-47	0.646651855146028	829	637	3.1659257625072e-42
Tmed3	1.06575743802324e-46	-1.81687025717764	0.07	322	3.5911762631631e-42
Ppm1h	1.32881823611536e-46	-4.23584041971759	6	215	4.47758592841432e-42
Cd300a	1.35121765208344e-46	-3.76437061592246	15	227	4.55306300046034e-42
Endou	2.13928091667865e-46	5.08786189874595	39	2	7.20852097684036e-42
Ifi203	2.79660792545795e-46	2.14505211921101	309	138	9.4234500656231e-42
Snx29	3.21568465091293e-46	2.83906438220502	249	97	1.08355709997162e-41
Cxcr2	4.6970650733333e-46	-6.04295397918419	11	214	1.58272304711039e-41
Ftx	5.72647599898965e-46	2.50974328857053	206	69	1.92959335261955e-41
Sema4a	7.09972120050658e-46	-3.48203685825783	12	216	2.3923220557227e-41
Hacd4	9.4230459100319e-46	-5.03822943029312	9	214	3.17518954984435e-41
Hmgn2	9.90649013374054e-46	-1.4859257738931	335	567	3.33809091546521e-41
Mbnl1	9.90955496424551e-46	0.710594603562443	734	536	3.33912364075217e-41
Aldh2	1.09469099322463e-45	-1.24180475263402	243	512	3.6886707707697e-41
Svip	1.15428558173994e-45	-2.85482318477333	16	233	3.88948069623089e-41
Clec7a	1.66773153456191e-45	-7.06173110252344	2	205	5.61958817885982e-41
Pgam1	2.0694847916514e-45	-1.43525160356945	165	421	6.97333595394856e-41
Jhy	2.19197979710408e-45	7.58722073675762	27	0	7.38609512432191e-41
Cd300lf	2.58797173474728e-45	-4.44912431162265	9	205	8.72042955740442e-41
Cers4	2.70448596225712e-45	2.97341893381228	92	16	9.11303589842161e-41
Rasgrp4	2.91954353680954e-45	-4.37967573861937	12	209	9.83769390163344e-41
Tnfaip2	3.28066991582959e-45	-6.37740451150248	5	212	1.10545453483794e-40
Il2ra	4.39848493393031e-45	3.17736671098346	53	5	1.48211348333716e-40
Emp3	5.19389625995586e-45	-1.25779521523673	232	0.49	1.75013528375473e-40
Rbm26	5.62213208262373e-45	1.97603589255689	368	187	1.89443362656089e-40
Epb41l5	5.70383818081789e-45	5.45992805101963	42	3	1.9219653134084e-40
1700048O20Rik	7.34159494800386e-45	3.8674493333639	87	14	2.47382383367938e-40
Hes6	7.75103796181329e-45	2.24736755234597	308	137	2.61178975161261e-40
Klra2	7.753502534286e-45	-4.84464745551996	6	207	2.61262021395301e-40
Col27a1	8.50074517279326e-45	5.9623321965646	31	1	2.86441109342442e-40
Mfsd14b	9.32310585101815e-45	-1.51072975295226	114	0.37	3.14151374755908e-40
Pram1	9.86515138671436e-45	-4.20836880259795	0.01	214	3.32416141126727e-40
Btrc	1.34655909309144e-44	2.73533569202256	153	42	4.53736552008092e-40
Tbc1d8	1.62310642532288e-44	-3.30801267138002	11	219	5.46921941076799e-40
Rpl18	1.6915634633455e-44	0.720746443578157	781	613	5.69989224608899e-40
Eml4	1.75322666304678e-44	2.21295834198414	349	174	5.90767256380244e-40
4930523C07Rik	1.80500135813825e-44	1.9338038610933	346	172	6.08213257638263e-40
5930430L01Rik	1.90832785575699e-44	5.26639491500945	49	4	6.43030154275874e-40
Aoah	2.20963359344703e-44	-5.25553238754451	6	206	7.44558135647912e-40
Fbxo11	2.77402253263169e-44	1.91766078182779	359	184	9.34734632595575e-40
Emilin2	2.86737546321712e-44	-4.78342658683291	9	209	9.6619083608564e-40
Arhgap9	3.15417223481516e-44	-1.8472240005868	55	282	1.06282987624332e-39
G6pdx	3.49018608134611e-44	-3.74921713837292	21	238	1.17605310197038e-39
Psd3	3.86045647611805e-44	3.83704092108389	149	41	1.30081941419274e-39
2900026A02Rik	4.13929831325272e-44	4.42333509038672	55	6	1.39477795963364e-39
Gm525	4.92836373948156e-44	5.05922918703979	35	2	1.66066144565571e-39
Ccr1	6.00616796447574e-44	-4.99650477310212	12	212	2.02383835730974e-39
Chil1	6.08286933667436e-44	-5.63138441291412	6	201	2.04968365168579e-39
Slc16a3	6.2081280356953e-44	-5.02754141010655	9	202	2.09189082290789e-39
Ktn1	7.23508051976997e-44	2.84045677916549	208	74	2.43793273194169e-39
Gabarap	8.68600141955274e-44	-1.0444694767471	409	664	2.92683503833249e-39
Ccr2	1.49753272029085e-43	-4.59170602046026	13	0.23	5.04608625429206e-39
Igkv2-109	1.82768626606253e-43	7.62399725309522	23	0	6.15857164212432e-39
Rps12	2.19621872299901e-43	0.652030623548314	818	657	7.40037860901748e-39
Kynu	2.82018308572983e-43	2.4579548482777	144	38	9.50288892567525e-39
Degs1	3.84567917993144e-43	-2.00431894324251	78	312	1.2958400564697e-38
Adamts6	4.19267331553324e-43	3.08450241879104	0.12	28	1.41276320040208e-38
Pnkp	4.31220044752135e-43	-1.91343326407057	81	306	1.4530390627968e-38
Pou2f1	4.70793864269951e-43	2.57452470182144	0.23	87	1.58638700504403e-38
Gm32235	6.23435526381885e-43	10.0356401484721	18	0	2.1007283496964e-38
5830418P13Rik	6.47477785608397e-43	5.03250800250079	44	4	2.18174114638606e-38
Bend5	8.17602667387591e-43	6.55250442617833	26	1	2.75499394802923e-38
Gm40634	8.46005543901425e-43	6.09829678967334	26	1	2.85070028073024e-38
H2-Q7	9.08332172886349e-43	1.4971407932424	302	124	3.06071608975784e-38
P2rx3	1.29752267587232e-42	5.41482185315352	38	2	4.37213240861937e-38
Rpl15	1.46910288352611e-42	0.848646421507264	695	517	4.95028907632959e-38
Gm21188	1.48368264955708e-42	-4.4433748126969	6	0.2	4.99941705594753e-38
Arpc5	1.65426810465684e-42	-0.997952926955914	397	656	5.57422180545169e-38
Rps23	1.76415830629177e-42	0.544710893875673	862	689	5.94450782888074e-38
Maml3	1.89117697652227e-42	1.94773968254738	306	0.14	6.37250994008945e-38
Dclk2	2.05710781267029e-42	3.55696369366123	0.07	0.01	6.9316304855738e-38
E130215H24Rik	2.3351267381589e-42	5.23750532598885	29	1	7.86844305690024e-38
Niban1	2.72388441161998e-42	-2.81368143431119	27	229	9.1784009133947e-38
Lrch1	2.78279000242893e-42	1.78495586575442	388	217	9.37688919218451e-38
Smpdl3a	3.4104673209055e-42	-2.92741658552267	33	242	1.14919106845232e-37
Trim7	4.07710700102913e-42	5.339039563423	45	4	1.37382197506677e-37
Plp2	4.19253487008184e-42	-2.0158129047016	106	332	1.41271654982278e-37
Nedd4l	5.52746347003315e-42	2.03442658607105	309	145	1.86253409086237e-37
Rpl30	5.79967941071398e-42	0.800259043569706	729	574	1.95425997423418e-37
Plpp3	6.03610902506567e-42	5.29949025989419	27	1	2.03392729708613e-37
Unc119	6.24252904256302e-42	-2.00292915840026	73	301	2.10348258618204e-37
Mapk3	8.52165345183706e-42	-1.90478230406813	87	318	2.87145634713101e-37
Agpat2	9.20610534041552e-42	-3.79958622017239	15	214	3.10208925550641e-37
Scmh1	9.94654210421293e-42	2.64367782899856	252	101	3.35158682743559e-37
Cpne3	1.24354545782832e-41	-1.78610276444428	105	326	4.19025077469829e-37
Eno1	1.24976455766418e-41	-1.49456672307128	226	459	4.21120665350522e-37
Rab27a	1.27747161680853e-41	-2.74000529261169	31	236	4.30456835999803e-37
Myh15	2.11887328033102e-41	7.45411440596302	23	0	7.13975540540342e-37
Scp2	2.20091291224894e-41	-1.2914532142937	211	457	7.41619614911402e-37
Siglece	2.85869295044442e-41	-4.96013779087587	0.01	191	9.63265176581753e-37
Rhog	3.56898522263993e-41	-1.58254815375866	118	361	1.20260526062075e-36
Mlxip	3.81689810491742e-41	2.19255409763826	253	105	1.28614198543297e-36
Gphn	4.68574772506535e-41	2.15801864146249	321	158	1.57890955343802e-36
Snx5	4.84225003277209e-41	1.74716203689243	403	0.23	1.63164457104288e-36
Rrm2b	5.8488335254749e-41	2.77738263847318	137	36	1.97082294474402e-36
Rpl35a	7.4200312818769e-41	0.495554090869226	908	769	2.50025374074124e-36
Rps29	7.90621355405335e-41	0.457975548873506	944	876	2.66407771917382e-36
Anxa11	7.99230269955305e-41	-2.11996040691155	101	324	2.6930863176414e-36
Arhgap35	8.27598188834128e-41	3.14499912314805	109	25	2.78867485709548e-36
Gm48623	8.49865371397384e-41	6.55194074782249	22	0	2.86370635546063e-36
Hexa	9.07323416577402e-41	-1.51253686325141	71	301	3.05731698449921e-36
Flot2	1.0339364477327e-40	-2.79450672504494	31	232	3.48395225428011e-36
Slc2a3	1.07036274273101e-40	-3.22031188190572	0.05	249	3.60669429790641e-36
Coro1a	1.08350014306285e-40	-0.725229016130735	634	815	3.65096208206457e-36
Tmprss3	1.13722186800929e-40	4.71614027732423	31	2	3.83198280644412e-36
Prdx6	1.39430365572125e-40	-1.34612196933032	147	382	4.69824559831833e-36
Rnf130	1.513751183019e-40	-1.02236559584587	128	382	5.10073598630083e-36
Rack1	1.56062285095156e-40	0.919070837901342	648	467	5.25867475856637e-36
Smim41	2.00987797495816e-40	5.88547417279984	27	1	6.77248482441903e-36
Tia1	2.07379818929902e-40	2.24550132201101	294	134	6.98787037866199e-36
Agpat3	2.13390447976814e-40	3.00631261979526	74	12	7.19040453502673e-36
Msh3	2.26373279787792e-40	3.06305266554338	145	41	7.62787403572943e-36
St3gal5	2.88289830029358e-40	-3.5349699823761	39	238	9.71421411266924e-36
Sh3bgrl3	4.60838448726513e-40	-0.787076745157179	575	726	1.55284123682886e-35
Gh	4.78039474148659e-40	8.53229306982191	0.02	0	1.61080181209132e-35
Crhbp	4.85338611986135e-40	7.82595711205017	0.02	0	1.63539698694848e-35
Myo1c	5.39213122469069e-40	2.21770347609354	206	73	1.81693253747177e-35
Carmil1	6.30749882282464e-40	2.71810618520952	115	28	2.12537480333899e-35
Rai1	6.5806257142335e-40	2.57760561188448	183	61	2.21740764066812e-35
Gapdh	7.38708663619812e-40	-0.942375297516814	366	608	2.48915271293332e-35
Iqgap2	9.01536396746653e-40	-2.43152658923807	74	291	3.03781704247752e-35
Lamp2	9.11566993872732e-40	-1.09996852561609	117	356	3.07161614255356e-35
Rps6ka1	9.40884434313009e-40	-2.28190388995085	53	261	3.17040418986111e-35
Gm30054	1.001497958538e-39	3.39813370016162	99	21	3.37464752108965e-35
Ncf4	1.01858501050618e-39	-1.17665313863722	144	386	3.43222405140162e-35
Nfatc3	1.08617422815869e-39	2.08817293117046	299	141	3.65997267920351e-35
Eef1g	1.12400620619114e-39	1.21614926010609	516	342	3.78745131238168e-35
Grap2	1.31544522927693e-39	2.01467137462808	149	42	4.43252424457154e-35
Gm11755	1.81339437863948e-39	5.58313121087309	22	1	6.1104136982636e-35
Pml	1.98369035128912e-39	2.84873071665335	211	78	6.6842430077038e-35
Acer3	2.05829663891733e-39	-2.23605825683256	43	243	6.93563635449583e-35
Cask	2.09270844739878e-39	-3.10913475826263	17	216	7.05159038435494e-35
Card19	3.70578861836653e-39	-2.52481002059729	51	264	1.24870253284478e-34
Lilrb4b	4.24877982858528e-39	-6.58776146185207	5	178	1.4316688510401e-34
Nipbl	4.65587826544661e-39	1.56982272002173	503	341	1.56884474032489e-34
Unc93b1	5.49784558902873e-39	1.40685218277146	502	0.33	1.85255404967912e-34
Pxdc1	5.55141037484695e-39	5.67655940051005	27	1	1.87060323990843e-34
Megf9	7.82515419530622e-39	-2.35831605956232	43	249	2.63676395765038e-34
Tcn2	8.42694614656782e-39	-2.04237980456024	28	223	2.83954377354749e-34
Gm32569	8.91916476588144e-39	5.85918281969719	22	0	3.00540175951141e-34
Zcchc7	9.16525567170837e-39	1.77993463362166	0.38	207	3.08832455113885e-34
Neil1	1.28424447726318e-38	3.5338657641485	66	0.01	4.327390190586e-34
2200002D01Rik	1.32605419654168e-38	4.62677621051847	31	2	4.46827222066686e-34
Gng5	1.77629217286766e-38	-1.06043355321484	375	592	5.98539410569485e-34
Neat1	1.89480053390061e-38	-1.2628701813687	158	397	6.38471987903151e-34
Rap1b	1.92639123974335e-38	-0.95705914714273	0.31	556	6.49116792143921e-34
Lcp2	2.09349440066743e-38	-3.93298912053826	11	195	7.05423873248896e-34
Abhd17b	2.40599005726539e-38	1.88474901339879	0.35	189	8.10722409696146e-34
Ms4a6c	2.66725742373264e-38	-3.48021841952039	35	226	8.98759061500949e-34
Myl12b	2.74808361370314e-38	-0.991346889326584	0.26	524	9.25994254473409e-34
Fryl	2.78374082172193e-38	1.75963900757501	364	192	9.38009307287421e-34
Pou2f2	3.28947281129693e-38	1.90145383516678	242	99	1.10842075849461e-33
Cdkal1	3.47885728093498e-38	2.4336415340969	217	86	1.17223574938385e-33
Gm56745	3.63174908505708e-38	6.73226950782575	21	0	1.22375417170083e-33
Slc38a1	4.59295162994685e-38	2.25037690290522	304	144	1.54764098122689e-33
Dock5	5.7619710462364e-38	-3.66533475265391	17	196	1.94155376373982e-33
Bhlhe41	5.79032029191743e-38	4.27025454554016	0.04	4	1.9511063255645e-33
Rpl4	5.85364155862429e-38	0.89354582014991	664	516	1.97244305959404e-33
Map3k1	6.19853736398005e-38	1.85245566515217	311	154	2.08865915016672e-33
Phip	6.41643577030207e-38	1.65933186611477	414	243	2.16208219716099e-33
Rab5if	7.4780856755935e-38	-1.22679665562226	232	463	2.51981574924799e-33
Cdc25b	8.18161401690251e-38	2.48396091892843	165	53	2.75687665913547e-33
Fam172a	8.1845753862232e-38	1.84341001239262	404	0.24	2.75787452214177e-33
Gatm	9.74632755172952e-38	-3.24996199857571	11	0.2	3.28412253183078e-33
Slc1a5	1.04114310359958e-37	3.12212134844514	177	62	3.50823580188916e-33
Gm46560	1.12162392550249e-37	8.09864166202108	0.02	0	3.7794239793732e-33
H2-Oa	1.14038688998341e-37	2.92676765210665	0.11	27	3.84264766448811e-33
Csgalnact2	1.29189643358046e-37	-2.40917559262313	24	212	4.3531742225927e-33
Dtx1	1.32668411241536e-37	5.16114735972914	27	1	4.4703947851948e-33
Dgat1	1.39396604148101e-37	-2.56384002005658	39	224	4.69710797337443e-33
Igkv12-89	1.96923582658333e-37	9.36397925538539	16	0	6.63553704125521e-33
Txndc11	2.00871207405279e-37	2.93469771100868	238	97	6.76855620472827e-33
Tuba4a	2.19389545474655e-37	-1.50910321917871	117	332	7.39255012431397e-33
Usp6nl	2.23901806246818e-37	2.54114018230892	155	49	7.54459526329279e-33
Fcrl6	2.50639297969984e-37	6.97504364865323	18	0	8.44554178439659e-33
Itgb2l	2.78278629486859e-37	-3.61326104067658	11	178	9.37687669918921e-33
Zfp706	3.0386543448219e-37	1.52604383520743	436	281	1.02390496803119e-32
Clec4e	3.11010081928183e-37	-4.29009980156898	11	184	1.04797957206521e-32
Nin	3.12783002401532e-37	-1.37760099947701	93	317	1.0539536048922e-32
Bin2	3.97540817791485e-37	-1.8036465361356	62	277	1.33955353963019e-32
Leprotl1	4.12859771719468e-37	-2.669081825963	38	224	1.39117228678592e-32
Sort1	5.57826792732089e-37	-3.44146819595914	16	196	1.87965316079005e-32
Mei4	5.94171016250232e-37	4.0203005040322	63	9	2.00211865635678e-32
Svil	6.0479938526042e-37	-1.32946982940989	155	379	2.03793200857351e-32
Anxa5	7.35090003904828e-37	-2.10639617516846	0.04	237	2.47695927715771e-32
Parp1	8.53818754364675e-37	2.60310662571347	222	89	2.87702767470721e-32
Bcr	8.71114354895621e-37	2.38412199944448	0.21	83	2.93530693025628e-32
Gsdme	1.19805785214639e-36	-3.3518997136741	43	234	4.03697573859246e-32
Npm1	1.2086291347456e-36	1.26535556769334	537	349	4.07259673243879e-32
Rabgap1l	1.47341905973675e-36	0.932135005428479	408	228	4.96483286368896e-32
Fcnb	1.58921663767514e-36	-4.29805427035682	9	195	5.35502438231015e-32
Rab8b	1.71235245206755e-36	-1.35339847025306	105	317	5.76994282248683e-32
Ralb	1.72231321259268e-36	-4.25839012639595	7	0.18	5.80350660115229e-32
Wnt10a	2.56153185607293e-36	4.59922067426207	31	2	8.63133774222333e-32
S100a4	2.58979497151606e-36	-3.66162275697751	29	223	8.72657313602053e-32
Hpcal1	3.10918325013668e-36	-2.08312790991858	49	246	1.04767038796606e-31
Inpp4a	3.17661720867095e-36	-2.3518336578503	31	226	1.07039293463376e-31
Gpx4	3.18987234224001e-36	-0.981403104729373	336	562	1.07485938444119e-31
N4bp2	3.67545233033037e-36	2.80913834071068	158	49	1.23848041722812e-31
Snx18	3.757027070209e-36	-3.01288830211945	26	215	1.26596784157763e-31
Plin2	7.28523611543207e-36	-2.98481859436266	26	209	2.45483316145599e-31
Pten	8.1331342556542e-36	1.09582421689861	536	369	2.74054091878524e-31
Rab31	8.238661574317e-36	-1.7137566854642	55	253	2.77609940408186e-31
F730311O21Rik	8.65021158108066e-36	2.83731652097182	43	4	2.91477529436094e-31
Rpl3	1.10339945603646e-35	0.740705441942265	694	486	3.71801480706046e-31
Gimap9	1.39097301848437e-35	2.02761356162811	111	27	4.68702268308495e-31
Ccpg1	1.63071584502545e-35	-2.10352766142785	0.06	247	5.49486011139777e-31
Mef2d	1.67623832978384e-35	2.09067060991429	242	105	5.64825267603963e-31
Clec4d	2.02304272910013e-35	-5.71675003249571	0.01	174	6.81684477997578e-31
Wdr66	2.23117436348995e-35	4.58439479281309	37	3	7.51816513521573e-31
Eif2ak3	2.26805505967433e-35	2.15248778466385	219	88	7.64243832907863e-31
Hnrnpll	3.63531967153121e-35	-3.7751871364394	7	174	1.22495731651916e-30
Gnb2	5.04332680115274e-35	-0.912115339007689	343	571	1.69939939891643e-30
Gm57398	5.43300270365567e-35	6.60846404053863	18	0	1.83070459102381e-30
Gng12	5.50811587176766e-35	-1.65364669711024	96	308	1.85601472415083e-30
Grn	6.4302348351698e-35	-1.06920172346156	147	379	2.16673193005882e-30
Pxn	6.47662498410316e-35	-1.94249508574967	62	256	2.1823635546434e-30
Cyfip2	7.32604340282942e-35	1.45259260629346	415	244	2.4685835850174e-30
Clec5a	7.47217208114272e-35	-3.72827711197624	4	167	2.51782310446185e-30
1700020L24Rik	8.04400175164786e-35	-3.53569046157541	9	176	2.71050683023526e-30
Rhob	9.6377069148716e-35	-1.35442460789021	71	263	3.24752172203513e-30
Septin9	1.05517422163025e-34	-1.95518125156889	0.05	235	3.55551505720529e-30
Gm15848	1.10946611789852e-34	9.74058595876922	15	0	3.73845703087087e-30
Gm47730	1.10946611789852e-34	9.52687146101343	13	0	3.73845703087087e-30
Ccl9	1.40059309693617e-34	-3.28500809001673	21	199	4.71943849943612e-30
Stmp1	1.42237085906327e-34	-1.28587607811952	162	383	4.79282084669958e-30
Gca	1.5329956470571e-34	-2.89026093776887	18	185	5.16558213232362e-30
Gpatch8	1.58893781664664e-34	1.91289041322141	299	0.15	5.3540848669725e-30
Atp6v0b	1.85259093258624e-34	-0.970799501492116	232	472	6.24249040644259e-30
Phka1	1.9168482830608e-34	3.74254051665192	93	21	6.45901197460166e-30
Vcl	2.42987696969448e-34	-1.64505877699035	65	259	8.18771343708254e-30
Alox5	2.55159744544958e-34	-4.16331484224612	11	172	8.59786275218691e-30
Tmem243	2.56447734504084e-34	1.63592751292736	278	129	8.64126286184962e-30
Ptms	2.87321208306542e-34	-3.64399809846735	15	0.18	9.68157543509724e-30
Cited2	2.97076957845181e-34	-1.38188809734402	84	293	1.00103051715512e-29
Hmgb2	2.97488390728317e-34	-0.369740215255624	495	732	1.00241688139814e-29
Ift22	3.25508371994589e-34	3.01599922095073	116	31	1.09683301027297e-29
Hk2	3.96056058088545e-34	-2.9048470232322	33	206	1.33455049333516e-29
Sesn1	4.02686683829207e-34	2.2820384290562	223	94	1.3568930498309e-29
Rcc2	4.06505909846136e-34	2.09225119416749	293	145	1.36976231381754e-29
Mctp2	4.34518415310425e-34	0.994014789778617	0.27	114	1.46415325223001e-29
Tln1	4.45970832093939e-34	-1.10573057431812	159	381	1.50274331582374e-29
Capns1	4.93949845834887e-34	-1.00592308131573	195	428	1.66441340052524e-29
Scai	6.04718597190132e-34	2.56566572938541	147	46	2.03765978509187e-29
Pds5b	6.14799125318962e-34	2.2143718979681	0.27	129	2.07162713267478e-29
Ramp1	6.54710904322204e-34	-1.81780098769162	96	283	2.2061138632041e-29
Mapk13	7.41767761867703e-34	-9.25630243846406	0	151	2.49946065038941e-29
Rpl14	7.62089701610645e-34	0.659001242489858	0.74	543	2.56793745854723e-29
Rab3d	9.07736478236848e-34	-4.24064834344984	0.01	168	3.05870883706688e-29
Msh5	1.13265380520251e-33	3.40157400415318	92	21	3.81659026201039e-29
Sephs2	1.18058232755767e-33	-2.10507148883274	105	295	3.97809021093833e-29
Gm30239	1.36650806160029e-33	5.47130641479522	0.02	0	4.60458556436834e-29
Tm6sf1	1.45465409892576e-33	-1.1836165646338	0.11	324	4.90160245174023e-29
Lgals9	1.61467229163027e-33	1.71242333070811	315	161	5.44079975387734e-29
Plcb1	1.7242732335674e-33	-5.43423040588843	6	167	5.81011108782872e-29
Rac2	1.8036263020989e-33	-0.742860968325903	507	714	6.07749918755247e-29
Mkrn1	1.86787826774923e-33	-1.53270662758128	0.12	322	6.29400261100781e-29
Sirpb1b	1.88402642817483e-33	-6.07461886960879	5	161	6.34841545237791e-29
Stx11	1.91561638625681e-33	-2.87609961162116	29	196	6.45486097513094e-29
Gdpd3	2.02607805080872e-33	-3.59388505283466	11	173	6.82707260000507e-29
Atp6v1b2	2.04946534844828e-33	-1.47523932738378	85	281	6.90587843813133e-29
Cblb	2.46446684071799e-33	1.65420283682528	239	108	8.30426746648335e-29
Sqor	2.89751211261817e-33	-4.07519183851245	7	164	9.7634568146782e-29
Lrrc25	2.93987468926103e-33	-4.80032588451612	5	0.16	9.90620175293396e-29
Ap1s2	2.99759489123837e-33	-2.05736451773532	0.06	252	1.01006957455168e-28
Abhd5	3.40230603962862e-33	-3.178902084191	12	169	1.14644104311326e-28
Tmcc1	3.45105535053892e-33	-1.36697767021711	0.33	521	1.16286761091759e-28
Cd300lb	3.95216458010469e-33	-6.18524282412253	4	159	1.33172137691208e-28
Gstt2	4.35857090022567e-33	3.42184705201931	125	35	1.46866405054004e-28
Ankrd11	4.46657369210944e-33	1.28847086986026	473	315	1.5050566712932e-28
Arhgap12	4.97939374401091e-33	2.66818672822262	0.12	33	1.67785651598192e-28
Trak1	5.24688869924305e-33	2.39939145056192	209	86	1.76799161609694e-28
Rap1gap2	5.60534614538514e-33	-3.31903875229404	16	173	1.88877743714898e-28
Il9r	6.10616422140604e-33	5.38553336958804	24	1	2.05753309604498e-28
Myl10	6.42961742554808e-33	3.67828019439312	87	18	2.16652388771268e-28
Mybpc2	6.49632487184083e-33	6.73716018380559	18	0	2.18900162881549e-28
1810037I17Rik	6.76607121239054e-33	-1.07387076449758	302	505	2.27989535572712e-28
Dgkg	9.31300297998736e-33	-5.0339601275099	5	158	3.13810948413654e-28
S100a1	9.82619596800069e-33	-2.0137007185697	29	203	3.31103499337751e-28
Gm55122	1.15744020868964e-32	3.30070799163683	114	0.03	3.9001105272006e-28
AA467197	1.26687027495386e-32	-2.70509885399698	39	212	4.26884607848454e-28
Il6ra	1.54825666498674e-32	-3.35126881410044	18	172	5.21700565833933e-28
Ap1ar	1.74495672090104e-32	2.84399316642915	177	65	5.87980616674815e-28
Slc14a1	1.80947726624788e-32	2.93640393624327	81	17	6.09721459634887e-28
H3f3a	1.96116286069271e-32	0.60689520273401	846	827	6.60833437539016e-28
Rinl	2.15387710168339e-32	-2.51294184016499	28	194	7.25770428183235e-28
Il1b	2.28609766866619e-32	-6.22800706731031	6	156	7.70323470433759e-28
Fubp1	3.27180249001787e-32	1.93351470348478	317	172	1.10246656703642e-27
Mndal	3.67389744458949e-32	1.43197854949142	355	0.19	1.23795648292887e-27
Fbxl12	4.91670597738172e-32	2.68568426637869	105	25	1.65673324613854e-27
Tnfrsf21	5.37626172093008e-32	-2.92211999258709	16	176	1.8115851494846e-27
Cyb561a3	5.86240869207809e-32	1.79657910849651	249	0.11	1.97539723288263e-27
Adamts7	6.26488399733245e-32	9.52531207836111	13	0	2.11101531174114e-27
Zkscan16	6.3968931722198e-32	6.39695698826054	16	0	2.15549712331119e-27
Gadd45a	6.93484094669284e-32	-2.69210216235731	38	0.2	2.33676400539762e-27
Ubac2	7.02379066407959e-32	1.64773143881543	304	0.16	2.36673650216826e-27
Hcrtr2	7.40440418259685e-32	6.40624299260805	0.02	1	2.49498803336783e-27
Pid1	8.81302607949238e-32	-4.91171839932344	7	169	2.96963726774575e-27
Pgls	9.1033616359244e-32	1.3764352723077	509	398	3.06746873684109e-27
Gm42543	9.7408779242267e-32	4.44270354399412	15	0	3.28228622534743e-27
Itpr3	1.06012419485694e-31	2.98426796024984	105	26	3.57219448698994e-27
Gm49980	1.13115388283841e-31	2.50032336277843	288	152	3.81153612361232e-27
Lyn	1.17853683022621e-31	0.94992277447475	641	509	3.97119770313025e-27
Trerf1	1.28410750041067e-31	-2.51344622450002	16	173	4.3269286333838e-27
Hsp90ab1	1.3517138332428e-31	1.07164363488283	564	403	4.55473493249493e-27
Pam	1.49232899742251e-31	-2.7735554044631	29	193	5.02855178971489e-27
Sorl1	1.53888220395596e-31	-1.1365023493543	168	389	5.18541747445001e-27
Rab32	1.80017673467506e-31	-3.08783088965892	16	177	6.06587552516108e-27
Gm15860	1.83894415134088e-31	5.67454367399998	29	2	6.19650621235823e-27
Bicra	2.09163996028721e-31	1.83015328115146	241	109	7.04799001018377e-27
Csf1r	2.30469690991963e-31	-4.7475811189816	5	0.16	7.76590670766517e-27
Serinc3	2.66723164503324e-31	1.7521197990446	476	345	8.987503751104e-27
Klf6	2.82880878988431e-31	-1.05571499857461	104	304	9.53195409839417e-27
Slc40a1	3.01699738501656e-31	-5.73205573708819	5	151	1.01660743885518e-26
Nhsl2	3.1979021575946e-31	-3.30094177536412	0.02	172	1.07756511102308e-26
Csf2rb	3.20172233163722e-31	-2.98511681722417	22	176	1.07885235686848e-26
Mmrn1	3.38402614846761e-31	6.14991453249006	21	1	1.14028145098764e-26
Pde3b	3.76854910933833e-31	1.65055023500967	189	75	1.26985030788265e-26
Spns3	4.1358597768163e-31	3.04977057351517	149	51	1.39361931039602e-26
Macir	4.41439900678806e-31	-2.19718431223774	56	228	1.48747588932731e-26
Ttll11	4.75334429884521e-31	3.40492447743594	55	7	1.60168689493888e-26
Grb7	4.77981457057565e-31	7.23645310959221	18	0	1.61060631770117e-26
Elovl6	6.52697311420229e-31	2.74398265513503	145	49	2.1993288605616e-26
Mturn	7.08825275785921e-31	3.76068358041314	33	3	2.38845764928824e-26
Tmem38b	7.16522424976771e-31	-2.50462581508755	22	0.18	2.41439396320173e-26
Fn1	7.44977962925956e-31	-4.75170908719777	7	147	2.5102777438753e-26
Ms4a3	7.49160146187531e-31	-3.07830181628516	28	212	2.52437002859351e-26
Dip2b	7.83934265274647e-31	1.84513512706264	309	167	2.64154490026945e-26
Traf3ip2	7.87832898435693e-31	2.81954153542718	66	12	2.65468173456891e-26
Jund	1.0584687517137e-30	0.956333183858278	547	381	3.56661630577447e-26
Padi4	1.08088060898036e-30	-4.14097672615137	11	158	3.64213530002022e-26
Bnip3l	1.10131181735923e-30	-1.08931094508598	158	361	3.71098029977368e-26
Mapkapk3	1.11960400759787e-30	-1.92754196995413	33	198	3.77261766400178e-26
Gsn	1.17790391784054e-30	-1.72315671814104	111	291	3.96906504155549e-26
Arap3	1.23597964610737e-30	-5.59513561018714	5	143	4.16475701552338e-26
Il1r2	1.27057613615677e-30	-5.7215106503737	6	145	4.28133334839386e-26
Nudt4	1.55358450306289e-30	-2.00922764846924	118	293	5.23495834152072e-26
Pstpip1	1.5605616569346e-30	-1.77642522503489	0.06	237	5.25846855920682e-26
Cpsf6	1.5989613373322e-30	1.8593184275789	339	192	5.38786012227459e-26
Rac1	1.71930783169767e-30	-0.983032707065758	302	511	5.79337966968848e-26
Stk4	1.74416296841351e-30	1.39186701628094	422	273	5.87713153836615e-26
Slfn4	1.85647128250088e-30	-4.3474897611666	9	156	6.25556563351495e-26
Gimap5	1.91218492711785e-30	1.7720776041168	96	23	6.4432983304163e-26
Runx2	2.03240180753962e-30	-3.03879612363261	22	176	6.8483811306855e-26
4933406I18Rik	2.03762806627997e-30	1.92034749936664	66	12	6.865991532137e-26
Gyg	2.26739160574785e-30	-1.3964886789556	0.07	256	7.64020275472794e-26
Ptpn12	2.29833648717064e-30	-1.99247642621405	49	227	7.7444746271702e-26
Slc8b1	2.39516409119958e-30	-3.78269305138452	9	153	8.07074492170609e-26
Tmem123	2.41787972436172e-30	1.84034654859896	284	145	8.14728751920925e-26
Arap2	2.70785494284941e-30	2.37804232364425	144	0.05	9.12438801542536e-26
Gm39792	3.27925535616694e-30	-7.1287192142122	2	144	1.10497788481401e-25
Znhit1	3.40411692313565e-30	-1.16195601333702	131	329	1.14705123841979e-25
Slfn1	3.55091992729422e-30	-4.75679076989165	13	157	1.19651797870106e-25
Aldh3b1	4.25896240606214e-30	-2.36713097502744	27	181	1.4350999723467e-25
Abca13	4.43964133671719e-30	-4.80526044026753	5	148	1.49598154482022e-25
Tmbim6	4.94457119298295e-30	-0.802992960048774	295	521	1.66612270918754e-25
Zfp428	5.57712773488791e-30	3.72942443005245	48	6	1.87926896154783e-25
Runx1	5.61092054253447e-30	1.24623208267234	502	0.37	1.89065578601242e-25
Ifngr1	6.10940823945891e-30	-1.66004895929594	96	275	2.05862620036807e-25
Il4i1	6.37679067762891e-30	4.1050398658329	46	6	2.14872338673384e-25
Sirpd	6.43262886448803e-30	-4.15448770117716	6	149	2.16753862217789e-25
Idh1	6.55383344183529e-30	-2.22601359444642	18	177	2.20837971656082e-25
Rpl6	6.95247728922042e-30	0.58457905146488	748	585	2.34270674737571e-25
Hnrnpa1	7.06060200257291e-30	1.21104159157311	466	0.32	2.37914045078697e-25
Snx25	7.32399026098333e-30	2.91721296215016	111	31	2.46789175834094e-25
Top2b	7.81331894199264e-30	1.77565003498147	0.32	175	2.63277595069384e-25
Jaml	7.82560704499756e-30	-3.44645377535717	29	182	2.63691654988238e-25
2310058D17Rik	8.63152979355394e-30	3.57761288216856	76	16	2.90848027923594e-25
Rpl9	1.04538160707371e-29	0.588010140523676	774	677	3.52251786319558e-25
Lta4h	1.16928489616476e-29	-1.5926594642537	106	279	3.94002238611679e-25
Itpripl2	1.25889423278814e-29	-4.53849162162409	0.01	147	4.24197000680292e-25
Inpp4b	1.41661084597832e-29	1.50596819245562	248	117	4.77341190660855e-25
Edem3	1.42850377598655e-29	2.81803012214824	175	67	4.81348632356428e-25
Ncam1	1.99373397151371e-29	-4.8451027099116	4	142	6.71808599041259e-25
Gm50218	2.04017036261332e-29	4.42109676232518	28	2	6.87455805386184e-25
A430035B10Rik	2.19862970249419e-29	3.69477862847971	56	0.01	7.40850264552441e-25
Ccm2	2.54667183594243e-29	1.36551478007909	379	224	8.58126541839162e-25
Cfp	2.58882522415371e-29	-1.49938134251787	67	238	8.72330547530835e-25
Chchd3	2.81023089255396e-29	1.89177410038178	305	169	9.46935401554982e-25
St3gal4	2.92167732321894e-29	-2.03853090455394	68	232	9.84488390831855e-25
Rbm24	3.08298055939691e-29	9.07673387032514	15	0	1.03884112929438e-24
Gm56553	3.09585917953873e-29	7.35545729763422	15	0	1.04318070913737e-24
D130040H23Rik	3.13306621980422e-29	4.02034373829957	48	7	1.05571799342523e-24
Eif4ebp1	3.46894246464474e-29	-1.83691822929961	105	283	1.16889485288669e-24
Gm53771	3.54790779521493e-29	10.9030578335854	12	0	1.19550301067562e-24
Phactr2	3.65378490050319e-29	-1.51797972558847	66	237	1.23117936007355e-24
Fgl2	3.67153451072143e-29	-5.72907754523897	0.01	142	1.23716026873269e-24
Il18rap	3.685745871905e-29	-4.6035436706081	9	146	1.24194892899711e-24
Hsd11b1	3.90759866700679e-29	-2.46871361078251	16	163	1.31670444683461e-24
Gimap8	4.37288110160871e-29	2.49084715053042	63	12	1.47348601599807e-24
Lig4	4.59980724139793e-29	3.38458811752636	54	8	1.54995104806145e-24
Fosl2	4.65025373804102e-29	-3.98737858212012	12	159	1.5669494995703e-24
Lsp1	4.66801480173999e-29	-0.974492373073034	331	529	1.57293426759431e-24
Card11	4.98244884480169e-29	1.79768930810465	117	35	1.67888596274438e-24
Cog5	5.12982501395441e-29	1.67285487306531	311	173	1.72854583670208e-24
Gm12462	5.13409372673302e-29	8.7725716552253	13	0	1.72998422215996e-24
Ighv14-2	5.14561835292943e-29	9.02016413717168	13	0	1.7338675602031e-24
B430010I23Rik	5.40973150327533e-29	-6.06798032966905	2	139	1.82286312734366e-24
Heg1	5.48715126201646e-29	2.51005236016815	0.16	58	1.84895048924907e-24
Ero1b	5.74223711236504e-29	2.590044428074	192	0.08	1.93490421738253e-24
Vps13a	5.78176295270221e-29	1.95379758703715	247	118	1.94822284454254e-24
Birc3	5.79253843803045e-29	1.91828880797379	274	141	1.95185375207874e-24
Nrgn	7.37552693770938e-29	2.59896872320519	56	0.01	2.48525755693055e-24
Lpcat2	9.17301052470943e-29	-3.39510384108942	0.02	169	3.09093762640609e-24
Rbm47	9.21973110345282e-29	-2.25752480449051	42	195	3.10668059261946e-24
Nkg7	9.40868312573643e-29	-4.15147660577186	26	193	3.17034986604815e-24
Gas5	1.15949189089067e-28	1.18329470378716	477	324	3.90702387554519e-24
Rps11	1.21820443167568e-28	0.501859488709477	795	641	4.10486165297439e-24
Tnfsf13	1.37810780362816e-28	-2.28605286111865	12	148	4.64367205510544e-24
Cd3d	1.39136372572092e-28	-4.23345722169526	7	143	4.68833921018922e-24
Hebp1	1.60189696615312e-28	-2.21623409648948	21	169	5.39775201714956e-24
Rab44	1.80395329570637e-28	-2.60399693034307	13	0.16	6.07860102521219e-24
Gm42982	1.90633292106141e-28	3.15302272737874	0.07	15	6.42357941080851e-24
Gm14302	1.93249153213586e-28	3.75935074572649	34	3	6.51172346668498e-24
Sirpb1c	2.31100846227333e-28	-6.59696448621765	2	136	7.78717411447622e-24
Lair1	2.94802972487873e-28	-4.20244909045347	9	143	9.93368096095136e-24
Septin1	3.02791190173358e-28	1.43952991179695	266	132	1.02028519440815e-23
Dock2	3.70538792691241e-28	0.986410316153977	551	404	1.24856751585241e-23
B230208H11Rik	3.95978274721931e-28	-3.56380904709413	0.01	147	1.33428839450302e-23
Gem	4.07175611409586e-28	3.20720961727587	57	0.01	1.37201894020574e-23
Agtrap	4.3142999993261e-28	-3.11597347253194	0.02	158	1.45374652777292e-23
Cdc42	5.20206652010494e-28	-0.692277367826936	474	667	1.75288833461456e-23
Pan3	5.23457177821501e-28	1.38309146345529	475	0.34	1.76384130638733e-23
Lamp1	5.63828588614626e-28	-1.25208437145629	168	365	1.89987681219584e-23
Atp11b	5.86593082862077e-28	-1.28313041012266	182	378	1.97658405201205e-23
Rpl24	6.09284616453439e-28	0.571246238444933	747	625	2.05304544360151e-23
Gpd1l	6.35406541768148e-28	2.22024468228287	179	0.07	2.14106588314195e-23
Gm49085	6.75858446645625e-28	5.76449518389853	28	2	2.2773726218171e-23
Pla2g7	7.91367016049528e-28	-6.83414721817107	4	136	2.66659029728049e-23
Zfp36l2	8.03746266739604e-28	-1.1349003499627	0.21	408	2.70830342040577e-23
Ahnak	8.70912795606686e-28	-2.15506508094331	34	188	2.93462775607629e-23
Pmf1	9.17716335121379e-28	2.21332371558925	314	184	3.092336962825e-23
Mafg	1.00085227281269e-27	-2.24205472188504	23	0.17	3.37247181846965e-23
Arhgap15	1.01619057987348e-27	0.60287192890055	834	755	3.42415577794167e-23
Cdh23	1.09675565834934e-27	-2.53256316907695	24	167	3.69562786637394e-23
Gramd3	1.40684954013381e-27	2.61492938024904	107	32	4.74052021043489e-23
Psap	1.45227232315823e-27	-1.50920516777933	484	584	4.89357682011396e-23
Rfx3	1.52714152471834e-27	1.95633035345221	194	82	5.14585608169093e-23
Slc8a1	1.60512059296368e-27	-2.44361730192579	29	175	5.40861435005043e-23
Serpinb1a	1.6787020749356e-27	-1.23723769716125	149	332	5.65655451170301e-23
Vim	1.8173714770614e-27	-1.19318123582511	227	0.41	6.1238149291061e-23
Carmil2	1.90643350030572e-27	2.85154399750216	74	16	6.42391832263016e-23
Naca	2.01302835395287e-27	0.764498223841432	0.62	487	6.78310034147958e-23
Gm5099	2.02042647104063e-27	5.09024341255766	0.02	1	6.80802903681849e-23
Rftn1	2.04759224301755e-27	1.80951561110193	239	114	6.89956682207194e-23
Pard6g	2.23492047580055e-27	3.94774232243469	33	4	7.53078803525755e-23
Celf1	2.26589603613946e-27	1.61907403259092	366	226	7.63516328337552e-23
Rnasek	2.5205161229248e-27	-0.796298521121287	215	431	8.49313112780741e-23
Gcnt2	2.63364158944026e-27	-6.11633345311397	6	137	8.87431869977789e-23
Smim5	2.94833159467051e-27	-4.67893635355809	4	128	9.93469814140177e-23
AB124611	3.89203522898493e-27	-1.41053972203344	144	325	1.31146019075876e-22
Snrpe	3.89670852129909e-27	1.10232750507212	502	389	1.31303490333694e-22
Chd6	3.90780733372887e-27	2.37173914389729	172	68	1.31677475917328e-22
Rpl10	4.00316641673204e-27	0.440916153618817	783	612	1.34890695578203e-22
Colq	5.41911127616788e-27	3.20466480077048	26	2	1.82602373561753e-22
Orai1	5.66842383029529e-27	-1.4875189145332	63	0.22	1.9100320938563e-22
Snap23	6.0965393406662e-27	-2.84569659468661	54	205	2.05428989623088e-22
Arpc4	6.19941625322623e-27	-0.795777265372624	313	521	2.08895530068711e-22
Klhl24	6.23030300885972e-27	1.49650822370739	278	141	2.09936290186537e-22
Uaca	6.77053258859596e-27	4.5914683237224	29	3	2.28139866105329e-22
Ero1a	7.91789823031569e-27	-2.26365521415342	32	175	2.66801498768718e-22
Ptafr	8.28705474725241e-27	-6.08135113166473	5	129	2.79240596763417e-22
Olr1	9.22900870857346e-27	-4.11658152909073	6	135	3.10980677444091e-22
Cd68	9.47839885449093e-27	-4.01697281649227	0.01	141	3.19384127800926e-22
Man2b1	1.08152336184385e-26	-1.55959900396885	87	258	3.64430112006905e-22
Stag1	1.29125371707842e-26	1.36561947273431	432	303	4.35100852506744e-22
Smim29	1.48193613487538e-26	-1.3140161823946	44	195	4.99353200007608e-22
Gm11690	1.49652463107169e-26	9.14973479172721	13	0	5.04268939685918e-22
Gm15409	1.50888617453897e-26	7.36271378232442	13	0	5.08434285372653e-22
Otulinl	1.88452410017036e-26	-1.70551683864614	0.04	189	6.35009240793405e-22
Zfp608	1.95619882309426e-26	1.65400425416197	336	201	6.59160755429842e-22
Gmfg	1.98639763193706e-26	-0.613534281223036	479	698	6.69336546057511e-22
Stom	2.01482464665854e-26	-3.10578344215303	0.01	136	6.78915312938063e-22
Gm57087	2.01676886049995e-26	8.56270026346205	11	0	6.79570435234062e-22
Igkv1-35	2.01676886049995e-26	9.80765479854157	11	0	6.79570435234062e-22
Phgdh	2.06403338115507e-26	2.13061563814577	201	0.09	6.95496688114014e-22
Evl	2.23819848631218e-26	1.81146200892434	215	98	7.54183361947754e-22
Cpd	2.68360680686833e-26	-4.04048795033969	18	0.15	9.04268149642353e-22
Rnpep	2.68477988475193e-26	-1.60341720389628	74	237	9.0466342996601e-22
Tnnt2	2.81644100167395e-26	6.08537726229855	12	0	9.49027959924055e-22
Cc2d2b	2.93422153506394e-26	4.97462697167709	26	2	9.88715288455145e-22
Atf7ip	2.97162087874609e-26	1.72376139520136	304	171	1.00131737130228e-21
Twf2	3.26843881924663e-26	-1.17800754609145	95	273	1.10133314453334e-21
Ipcef1	3.29123904037164e-26	-2.18549146261214	71	225	1.10901590704363e-21
Gm36220	3.3288056943209e-26	1.25692639591978	435	274	1.12167436675837e-21
Gm16341	3.94188465926598e-26	3.39012101990979	42	6	1.32825745478626e-21
Mrgpra2b	4.45835290842075e-26	-5.39963194049783	2	126	1.50228659602146e-21
Crip1	4.46146539661444e-26	0.255837478179984	656	425	1.5033353800432e-21
Vars	4.73286649996071e-26	2.29883389058426	248	126	1.59478669582676e-21
Ggh	4.73311192968867e-26	-2.72372205130481	28	164	1.5948693958279e-21
Tpd52	5.67258016375383e-26	-1.47850629064043	167	345	1.91143261197849e-21
Fli1	5.99450210701213e-26	1.34258085855469	492	0.38	2.01990742997881e-21
Inpp5d	6.04806860382998e-26	1.2611626746323	431	291	2.03795719674655e-21
Srsf3	6.62893002816453e-26	1.03318366190594	529	416	2.23368426229032e-21
Shisa8	6.72185854065538e-26	5.2149800965207	24	2	2.26499745385924e-21
Fth1	6.7868994658076e-26	-1.06437096505233	706	831	2.28691364399853e-21
Atg3	7.25117522010453e-26	-1.3659433015235	144	316	2.44335600216642e-21
Flot1	7.67430469096637e-26	-2.39344039446547	28	161	2.58593370866803e-21
Rpl29	7.71439161888557e-26	0.762796388463306	612	491	2.59944139989968e-21
Tle5	8.03494351768491e-26	-0.891345250684191	164	0.35	2.70745456771911e-21
Ahdc1	8.14653407948957e-26	2.83269729133683	73	17	2.7450561234248e-21
Hmgb1	8.19811203734763e-26	1.34093141994176	582	481	2.76243583210466e-21
Herpud1	1.107858887813e-25	1.61396361221797	316	179	3.73304130837469e-21
F13a1	1.16089952189666e-25	-3.09636088246293	0.04	201	3.91176702898298e-21
Prr14l	1.20234334610037e-25	1.82158047878105	271	145	4.05141613901979e-21
Pilrb2	1.283782409916e-25	-3.53362859637815	0.01	135	4.32583320845297e-21
Timp2	1.33907424857368e-25	-5.0560152490451	4	119	4.51214458799389e-21
Csk	1.34933904419635e-25	1.29694714327274	364	227	4.54673284332402e-21
Map4k1	1.45037891664978e-25	2.48318769138794	219	105	4.8871967975431e-21
Rasal1	1.54349104012154e-25	3.47334127587288	23	1	5.20094740879355e-21
Rbms1	1.57925020252644e-25	-0.831806330587055	173	373	5.32144148243309e-21
Notch2	1.86025043444176e-25	-1.0849932458234	153	344	6.26829986389494e-21
Dennd5a	2.10314256346289e-25	-1.41045238653978	92	251	7.08674918184455e-21
Chst12	2.10926738310957e-25	-1.84058654972012	45	0.19	7.10738737412602e-21
Gm57358	2.30245945409284e-25	4.77246079925785	17	1	7.75836737651122e-21
Sell	3.11149481664651e-25	-0.947608823358603	0.22	0.41	1.04844929341721e-20
Arf5	3.35587770765813e-25	-0.723747171976812	346	531	1.13079655237248e-20
Plek	3.59593539852425e-25	-1.28557825722536	136	304	1.21168639188673e-20
Smchd1	3.80806684705527e-25	1.53712592915272	376	247	1.28316620478374e-20
H2-Eb2	4.14362612833224e-25	4.70908820990643	28	3	1.39623626020283e-20
Slco5a1	4.27878563944339e-25	5.58951568680706	18	1	1.44177960906684e-20
Mterf2	4.35587058453975e-25	4.39342238706975	32	3	1.46775415216651e-20
Slc30a5	5.0119507158001e-25	2.33789004040046	211	0.1	1.688826913196e-20
Tnfaip8l2	5.98270329017089e-25	-1.5223993606955	49	205	2.01593170065598e-20
Kmt2a	6.71128788297436e-25	1.95575056151977	204	93	2.26143556504704e-20
Zbtb7b	8.40685754026199e-25	-2.54543214492216	0.01	129	2.83277471676668e-20
Snrpg	8.9881219326578e-25	0.747049774114398	614	492	3.02863756642837e-20
Adam8	9.50201967972299e-25	-3.99623059529179	15	142	3.20180055127946e-20
Rpl31	1.02042690244151e-24	0.466901892606281	744	618	3.4384304904669e-20
Cd180	1.03043304072911e-24	2.18515598031272	183	82	3.47214717404081e-20
Pfn2	1.13341398405047e-24	3.54378020189378	23	2	3.81915176065646e-20
Aff2	1.14871763136832e-24	-7.84812265443896	1	121	3.8707189306587e-20
Stk39	1.28476753860522e-24	-4.96711354960744	2	121	4.32915269808416e-20
Stxbp6	1.65437568279994e-24	-3.7514555829503	6	131	5.57458430076269e-20
Tecr	1.72652596819659e-24	-0.864493987343758	211	0.4	5.81770190243523e-20
Alas1	1.72969374451862e-24	-1.676622689123	31	162	5.82837604152994e-20
Lax1	1.83305160953201e-24	2.82330519136631	54	0.01	6.17665070347906e-20
Atp6v1e1	1.85956155889618e-24	-0.915775671586457	134	315	6.26597862885655e-20
Gstm1	2.2847748679341e-24	-1.93283028306121	43	195	7.69877739499073e-20
Cldn10	2.36383969503368e-24	3.82320764839391	22	2	7.96519423638549e-20
Gm46224	2.36714748590461e-24	-6.14284666009572	1	0.11	7.97634016850416e-20
Ppm1l	2.375171970156e-24	2.83460430463954	73	18	8.00337947063766e-20
Pum1	2.51200734012653e-24	1.7475914178554	326	0.2	8.46445993329035e-20
Tnfrsf1b	2.57392962831022e-24	-2.07503576096328	23	158	8.67311327555411e-20
Tra2a	3.05799699670216e-24	1.31235122566441	427	304	1.03042266800876e-19
Baz2b	3.28208640183214e-24	1.13739921972321	521	407	1.10593183396136e-19
Septin6	3.43736456343799e-24	1.87041943871082	193	87	1.15825436329606e-19
Pbx1	3.64844849741259e-24	-2.39080837559857	34	0.17	1.22938120568815e-19
Pet100	4.52426191828835e-24	-0.746091329637074	0.32	514	1.52449529598644e-19
Foxp4	4.55222983245194e-24	2.87514381930171	0.12	42	1.53391936434301e-19
Tmed2	5.27064134428212e-24	-0.887137843330982	225	401	1.7759953073693e-19
Paip2	5.71441755669463e-24	1.3011114757218	392	264	1.92553013990382e-19
Ccnd2	5.95571436576763e-24	1.89712923561029	189	83	2.00683751268906e-19
Xbp1	6.35015555679841e-24	-1.31800030600787	57	202	2.13974841641879e-19
Ube2l6	7.24933572153274e-24	-1.91643830760713	88	238	2.44273616472767e-19
Synj1	7.47124443370307e-24	-1.5668635096122	0.05	199	2.51751052438059e-19
Ash1l	7.47866671553341e-24	1.51376461317477	346	215	2.52001153646614e-19
Itpr1	7.58700749238634e-24	1.60081301640047	309	178	2.5565180446345e-19
Gm35035	7.89329409125664e-24	3.34770702757386	28	3	2.65972437698984e-19
Hmgn3	8.01654965373115e-24	2.09411620872882	144	54	2.70125657132125e-19
Tmem64	8.08050468397333e-24	2.73890042880572	67	15	2.72280685831165e-19
Fcor	8.34406471842422e-24	-5.55681530738667	1	115	2.81161604752022e-19
Ncoa4	8.45848354387933e-24	-1.46548634973577	62	213	2.85017061494558e-19
Soat1	9.00597435105127e-24	-1.51172502082037	34	174	3.03465311733024e-19
Cdyl2	9.32129342736334e-24	2.63462571621844	0.14	55	3.14090303328435e-19
A630001G21Rik	9.32473552046544e-24	2.36489208094423	197	93	3.14206288097604e-19
Ctsh	1.04836039742594e-23	-0.895906045250715	128	296	3.53255519516645e-19
Tpst2	1.05928747929595e-23	-1.99007942630435	33	162	3.56937509023562e-19
Lrba	1.06952163439297e-23	1.72329843262685	228	113	3.60386009925056e-19
Gpr12	1.15200800175898e-23	8.2584455176196	0.01	0	3.88180616272706e-19
Gm12305	1.15200800175898e-23	9.30720143697261	0.01	0	3.88180616272706e-19
Ms4a6b	1.16016668388212e-23	-2.24568101087425	18	143	3.90929765800918e-19
Prg3	1.2888302573938e-23	5.29829606432961	24	2	4.34284243531416e-19
Fcho1	1.31798592692136e-23	2.5233940912306	137	51	4.44108537935422e-19
Cebpa	1.39228622053556e-23	-4.45286820065534	4	115	4.69144764871661e-19
Mllt3	1.39782928469673e-23	1.81935207615516	151	62	4.71012555771411e-19
Slc4a7	1.47808338055398e-23	2.3981110255467	158	65	4.98054975911469e-19
Adm	1.48156317277945e-23	8.66437870412531	11	0	4.99227526699764e-19
Nfkbiz	1.69578063982527e-23	-1.36780583129316	84	232	5.71410244395524e-19
Irs1	1.80505963989891e-23	6.92718265925905	15	0	6.08232896260337e-19
Thrb	1.93115712952083e-23	3.32323905270022	38	5	6.5072270636334e-19
Cbx1	2.02494332430904e-23	1.83691571893393	266	152	6.82324902559174e-19
Dnajb14	2.11591742700936e-23	-1.88504228111552	18	142	7.12979536205075e-19
Fpr1	2.18998874664431e-23	-6.4040718158042	2	115	7.37938608069267e-19
9130230N09Rik	2.21948907184871e-23	3.84242197922894	46	8	7.47879037650142e-19
B2m	2.38648664984234e-23	0.240212882687692	897	817	8.04150541530877e-19
Rps25	2.571258118755e-23	0.480208179518869	775	677	8.66411135695685e-19
Cd69	2.73258419473857e-23	2.54367515764347	172	74	9.20771570259108e-19
Cpsf2	3.01316913216824e-23	2.08880639464509	205	101	1.01531747077541e-18
Cnrip1	3.09339132194343e-23	3.43656112200794	26	3	1.04234913984206e-18
Rplp0	3.38140250759887e-23	0.523057888271282	748	609	1.13939738896052e-18
Dusp10	3.73719730969503e-23	2.97801800708024	72	19	1.25928600547484e-18
Gpr155	3.74496149547112e-23	3.05825401675489	56	12	1.26190222551395e-18
Bok	3.9587537159429e-23	4.51567387110251	23	2	1.33394165212412e-18
Ifitm1	4.14434204324795e-23	-4.86310719756146	21	151	1.39647749489283e-18
Ccdc88b	4.26573239328044e-23	-1.91846457681779	0.02	138	1.43738118723978e-18
Vav3	4.37838311934441e-23	-0.92304882156287	137	305	1.47533997589429e-18
Ephx1	4.57646283667092e-23	3.683091862099	32	3	1.54208491744463e-18
Rin3	4.85307557064085e-23	-1.36863334832411	111	271	1.63529234428314e-18
Etnk1	4.87505771301318e-23	1.75801032869069	0.26	138	1.64269944697692e-18
Pfkfb4	5.02868952914894e-23	-3.70799313007721	15	137	1.69446722374203e-18
Snx10	5.22639449338994e-23	-1.77564127947658	43	175	1.76108588849267e-18
Ifi209	5.26371831758709e-23	2.14509100126087	162	0.07	1.77366252429415e-18
Dnah1	5.53122344356306e-23	5.26782045842132	16	1	1.86380105154301e-18
Scn4b	5.53973410556833e-23	4.75498104863131	16	1	1.8666688042123e-18
Cpne2	5.77262090865026e-23	-4.31647112661646	13	125	1.94514234137879e-18
Prtn3	6.44821221461258e-23	-3.14619685039915	78	265	2.17278958783585e-18
Asah1	7.51613350217024e-23	-1.31991395876854	65	207	2.53263634489128e-18
Lbp	7.72735802077638e-23	-3.18663338498061	6	111	2.60381055868081e-18
Kcnq1ot1	8.06015979260899e-23	2.59968878310361	178	81	2.71595144371753e-18
Pgk1	8.83310203310214e-23	-0.813558481997973	223	404	2.9764020610741e-18
Tmem154	9.3311102925708e-23	-3.20064059050898	22	139	3.14421092418466e-18
Atox1	9.45495037147113e-23	-0.877468932473958	368	528	3.18594007717091e-18
Tom1	1.03762050951918e-22	-1.07509588963799	39	0.17	3.49636606887584e-18
Dennd6a	1.05460387726212e-22	2.13280679676428	189	87	3.55359322482243e-18
Slc25a18	1.07631407061601e-22	4.23330580144444	22	2	3.62674789234772e-18
Fndc3b	1.08179549993342e-22	-1.99769224395701	32	158	3.64521811657564e-18
Gria3	1.20068866041397e-22	-2.58719275102678	13	131	4.04584051013092e-18
Plec	1.20188042841547e-22	-1.83971978626167	28	146	4.04985629158878e-18
Dip2c	1.20393935460058e-22	2.31952566757641	133	0.05	4.05679404926212e-18
Myef2	1.27622485663609e-22	2.27834841811529	136	53	4.30036727692096e-18
Gm43305	1.36362051626974e-22	3.29588106382996	0.1	33	4.59485569162252e-18
Rbfa	1.3715860511216e-22	-1.14736855838132	0.09	238	4.62169635785936e-18
Rpl37	1.44132774396599e-22	0.351439282129803	893	827	4.8566979660678e-18
Ear2	1.52098152350192e-22	-5.53304312538671	2	113	5.12509934159207e-18
Metrnl	1.54989545193767e-22	-5.50505802569573	4	105	5.22252771484919e-18
Tmem40	1.63993220102822e-22	-5.78978241293028	4	0.11	5.52591554458469e-18
Ddx5	1.64559903760665e-22	0.592976240715238	734	663	5.54501051711936e-18
Surf4	1.69038625084531e-22	-1.26013506459158	63	0.2	5.69592551084837e-18
Ethe1	1.69257158151143e-22	-0.897438097677709	166	342	5.70328920106093e-18
Gm34215	1.80471696070135e-22	4.07208258985033	31	4	6.08117427077925e-18
E130307A14Rik	1.84728398659062e-22	2.18502043381679	156	66	6.22460812121576e-18
Arg2	2.27047215816666e-22	-5.7778998048135	6	111	7.65058298415838e-18
Slain1	2.32476048128719e-22	2.55708029231593	79	21	7.83351291774533e-18
Zeb1	2.3527076521666e-22	1.58242094110465	237	123	7.92768370474058e-18
Arsb	2.89257518556299e-22	-1.31260000665841	0.07	214	9.74682134527304e-18
Cd84	2.99801608564302e-22	-1.66935713667687	92	242	1.01021150021827e-17
6430548M08Rik	3.05808255769371e-22	-4.40784739937542	9	115	1.03045149864047e-17
Kdm7a	3.76532211657465e-22	-0.734994848447109	155	328	1.26876294040099e-17
Gm15417	3.88478781031582e-22	-6.40868181481754	2	104	1.30901810056402e-17
Mcee	3.90400101350243e-22	-1.27254567859333	59	196	1.31549218150978e-17
Cops9	3.99112976219084e-22	-0.588147041898571	372	557	1.34485108466782e-17
Fam3c	4.40997120084609e-22	2.32019138530504	189	89	1.4859838958371e-17
Mir142hg	4.54724665824616e-22	0.56124353363306	0.8	742	1.53224023396263e-17
Arhgef3	4.65373748296289e-22	1.52507910878709	214	108	1.56812338225917e-17
AI839979	4.65378856002167e-22	-3.34967535443891	6	118	1.5681405931849e-17
Myadm	4.65420144049585e-22	-2.51145165385508	42	169	1.56827971738948e-17
Slc38a9	4.9324306433601e-22	2.130415674332	204	104	1.66203182958662e-17
Cd24a	5.208187998109e-22	0.892894547089292	613	541	1.75495102784281e-17
Clec4a1	5.27138693001521e-22	-3.99351253172428	6	109	1.77624653993793e-17
Ndufv3	6.02144451212267e-22	-0.79625744806868	275	443	2.02898594280485e-17
Adssl1	6.29935625539625e-22	-1.15161338693159	59	204	2.12263108381832e-17
Apobr	6.35165145108211e-22	-3.00969257339188	15	125	2.14025247295663e-17
Ppp1r18	6.49818654351308e-22	-1.22361686378398	136	289	2.18962893770217e-17
Ambra1	6.62360538984605e-22	1.51448285305611	332	216	2.23189007216252e-17
Ptprj	6.91035233117227e-22	1.51280134175478	441	0.33	2.32851232151181e-17
Evi2a	7.34613083793322e-22	-2.59119344586196	22	135	2.47535224714998e-17
Dis3l2	7.85233362607932e-22	2.36641288657731	171	78	2.64592233864369e-17
Pi4ka	7.90631070220489e-22	1.90328649322003	204	99	2.66411045421496e-17
Abcd2	8.15771934035539e-22	-4.39842514158788	6	111	2.74882510892615e-17
Furin	9.13955588622669e-22	-2.17546655196957	21	136	3.07966475142295e-17
Gm57265	9.74445755832301e-22	5.19413170235729	28	3	3.28349241885252e-17
Ebi3	9.92397411177876e-22	-2.64492593374746	16	127	3.34398231670497e-17
Syngr2	1.01641801358774e-21	-0.523813218870366	138	303	3.42492213858525e-17
Kctd20	1.02755429665566e-21	-1.37682282304277	0.07	207	3.46244695801091e-17
Frrs1	1.07999205363745e-21	-2.4733483522511	12	123	3.63914122393675e-17
Mboat7	1.13387943874947e-21	-2.30050453627828	46	0.17	3.82072015681021e-17
Itga4	1.17476045218712e-21	1.06857722772697	359	0.23	3.95847281968972e-17
Pik3cb	1.17916536135427e-21	-4.84535202414021	6	111	3.97331560161936e-17
Ptpro	1.17918638997099e-21	-2.68974001837418	0.01	115	3.97338645964625e-17
Simc1	1.25930011159681e-21	3.17960094760132	67	17	4.24333765603662e-17
Ica1	1.29581333161183e-21	-3.45615556276863	0.01	116	4.36637260219923e-17
Dock1	1.31525360685037e-21	-2.74763066729722	5	111	4.43187855364301e-17
Crebbp	1.32422978077115e-21	1.37419884889842	355	232	4.46212466928646e-17
Tmx4	1.40838155107302e-21	-1.20259532172346	51	183	4.74568247449563e-17
Gm5150	1.56163585597386e-21	-5.32417420919592	6	107	5.26208818028952e-17
Gm1673	1.61525245564304e-21	-2.40070099579058	16	123	5.44275467453478e-17
Hnrnpa2b1	1.85599606512765e-21	0.717183088440603	602	525	6.25396434105414e-17
B4galt6	1.9476942778647e-21	-2.00658094831494	0.01	117	6.56295063869289e-17
Rab11fip1	2.0514052975736e-21	-5.4759160242779	11	117	6.91241529070401e-17
Gbf1	2.06824380612876e-21	1.81392687375354	256	145	6.96915432913148e-17
Bcat1	2.10571297640395e-21	1.66714123049076	0.06	14	7.09541044529074e-17
Il1rn	2.1930519357345e-21	-4.60947488020823	5	104	7.38970780265098e-17
Tbl1x	2.23000827037268e-21	1.92247237404701	232	125	7.51423586784777e-17
Epb41l2	2.24802769689868e-21	1.89748522801839	199	95	7.5749541274698e-17
Ccdc180	2.30361158257301e-21	-2.59001775596036	0.02	135	7.76224958863801e-17
F10	2.31345424867693e-21	-3.34479117429883	2	108	7.79541543634178e-17
Rps2	2.76480388285697e-21	0.587706779379405	694	537	9.31628316367484e-17
Sdcbp	2.78172988424643e-21	-0.733208861019525	266	456	9.37331701795676e-17
Pstpip2	2.83461366964341e-21	-3.38097440568803	11	119	9.55151422123044e-17
Arl5a	2.84135337897521e-21	1.94021647181035	165	69	9.57422434579485e-17
Pold4	2.87335319771054e-21	1.66218788925717	281	165	9.68205093500545e-17
Gm57038	3.12208718415099e-21	2.42309129797718	29	4	1.05201849757152e-16
Cyb5r4	3.19185719081993e-21	-0.850554251684614	142	313	1.07552819901868e-16
Agap1	3.23868231580593e-21	-3.21229733785175	16	127	1.09130639313397e-16
Enpp6	3.27519988992247e-21	4.58338725865826	22	2	1.10361135490828e-16
Osm	3.85852233325374e-21	-3.49857107239069	13	117	1.30016768541318e-16
Trps1	4.32799321444712e-21	-1.34887209439994	149	0.31	1.4583605935401e-16
Wdr33	4.43520129074944e-21	1.58310401916103	286	166	1.49448542693093e-16
St3gal6	4.50807464425531e-21	0.46355114739915	117	42	1.51904083212827e-16
Sntb1	4.58327602713592e-21	-4.90223230689139	2	104	1.54438069010372e-16
Gm46961	4.58440567662761e-21	3.87449237170064	23	2	1.54476133679644e-16
Igkv1-110	5.35952729418771e-21	4.44861721069582	13	0	1.80594631704949e-16
Smarcc1	5.54827411680163e-21	1.87190788261047	237	133	1.86954644639748e-16
Gm52870	5.61682990761867e-21	3.22337056520409	81	24	1.89264700567119e-16
1600010M07Rik	5.64630513518408e-21	-2.23379540975776	59	186	1.90257897835163e-16
Pgap1	5.64846661303932e-21	3.25480183214421	83	26	1.90330730992973e-16
Scand1	5.82929760656674e-21	-0.655339849360077	0.33	516	1.96424012150873e-16
Usp34	6.75678902341254e-21	1.47298413972747	344	226	2.27676762932909e-16
Evi5	7.10056473926568e-21	-0.962321344515601	33	155	2.39260629454296e-16
Mmp11	7.33305811620468e-21	4.33849369128385	18	1	2.47094726283633e-16
4930417H01Rik	7.89991202957911e-21	7.78243645217179	0.01	0	2.66195435748698e-16
Gm57072	7.91711053020751e-21	7.58747322401475	0.01	0	2.66774956425872e-16
Blvrb	8.08604348557266e-21	1.61033858686115	211	108	2.72467321289856e-16
Rab6a	8.17221901547961e-21	-1.13778537509501	99	246	2.75371091945601e-16
Il21r	9.97818293131607e-21	2.64229549087349	148	64	3.36224852053626e-16
Adam15	1.01703110823885e-20	-3.1039771666137	9	104	3.42698802232163e-16
B430306N03Rik	1.02504692930066e-20	-2.68926031084834	12	119	3.45399813297149e-16
Cnbp	1.10973630972316e-20	1.21616430260343	391	273	3.73936746924316e-16
Ptpn4	1.14869935869107e-20	2.22287926479542	133	52	3.87065735904542e-16
Zfas1	1.14896359686015e-20	1.67151351524729	309	188	3.87154773597994e-16
Ccdc12	1.18110464946715e-20	-0.793827289664911	283	453	3.97985022684452e-16
Lrrn3	1.19852033752907e-20	6.14144863650191	15	1	4.03853412933796e-16
Iqcb1	1.2010075680934e-20	3.06543674747341	0.07	17	4.04691510144751e-16
Wdr1	1.28412873480835e-20	-0.582962643422218	234	418	4.32700018481023e-16
Cd200	1.41146178281002e-20	2.77491907727959	59	13	4.75606162335663e-16
Il36g	1.60437402130192e-20	-4.9688790911403	7	106	5.40609870217895e-16
Slc31a2	1.77568251460007e-20	-2.66739896258684	15	122	5.98333980119639e-16
Apba1	1.80454958627438e-20	-1.67336183379421	31	147	6.08061028591015e-16
Uqcc5	1.89331524840161e-20	-0.938825072200807	186	341	6.37971506101406e-16
Pcbp3	2.12368789511747e-20	3.14904618492779	0.06	14	7.15597873138783e-16
Ldlr	2.16156917932515e-20	-2.77481367173777	12	116	7.28362350665403e-16
Emid1	2.24721932710921e-20	2.43717299816287	67	18	7.5722302446272e-16
Ppia	2.3125525959729e-20	0.539412041787611	748	611	7.79237722739029e-16
Trim2	2.35381637730748e-20	3.05930256824095	34	4	7.93141966497528e-16
Zfp318	2.38314723555583e-20	3.75052075134244	55	13	8.03025292492891e-16
Map1lc3b	2.38709783832872e-20	-1.09444928653405	267	0.43	8.04356487603247e-16
Nxpe3	2.64556734492785e-20	2.02862114824477	136	54	8.9145037254689e-16
Pilrb1	2.65325600659807e-20	-2.69087496363031	9	105	8.94041143983284e-16
Ncl	2.77697786804059e-20	1.37748974898161	379	264	9.35730462414958e-16
Itgb7	3.29164844203868e-20	-1.6287955353144	33	153	1.10915385902935e-15
Sfi1	3.53689622261022e-20	1.92829479578706	166	77	1.19179255117074e-15
Rbm25	3.69950329081387e-20	1.25285594435767	403	295	1.24658462887264e-15
Rgs19	3.71550764461288e-20	-0.952270300374311	103	243	1.25197745592876e-15
Ptk2b	3.8485807016612e-20	1.07289195108066	382	253	1.29681775323176e-15
Bcl2l1	3.98580933300314e-20	2.05058126885738	156	67	1.34305831284874e-15
Ctsg	4.2590995495581e-20	-3.44951194371643	29	172	1.4351461842191e-15
Itm2c	4.37442860621127e-20	-1.3663940301774	33	143	1.47400746314895e-15
Diras2	4.3847628155868e-20	5.41495226508987	21	2	1.47748967834013e-15
Gm4827	4.46481735188975e-20	4.95430663125792	12	0	1.50446485489277e-15
Igkv9-124	4.48778499010754e-20	4.49881906500263	11	0	1.51220403026664e-15
Cd1d1	4.50994866395505e-20	3.08652047977737	122	48	1.51967230180629e-15
Gm43581	4.73749366198804e-20	3.49961276820436	0.04	7	1.59634586434349e-15
Kcnk10	4.8605193684204e-20	3.44340652845966	27	3	1.63780060638294e-15
Rara	5.07633060964031e-20	-2.48032971250239	31	145	1.7105203622244e-15
Atp6v0d1	5.466530725124e-20	-0.557520729268696	153	318	1.84200219313778e-15
Myl12a	5.67032103782578e-20	-0.676943259274368	284	0.46	1.91067137690577e-15
I830077J02Rik	5.79319707044221e-20	-5.49356286054734	4	99	1.95207568485621e-15
Gapt	5.94832455117486e-20	-1.90626455685614	11	115	2.00434744076388e-15
Mvb12b	6.08006895420869e-20	-2.4038011534255	29	137	2.04874003481016e-15
Kmt2e	6.21458860649229e-20	1.28571864022595	377	0.26	2.09406777684364e-15
Slc9a9	7.07499005967884e-20	-1.87544804897414	53	181	2.38398865050938e-15
Cstb	7.37390770535145e-20	-1.01594565213603	0.17	316	2.48471194039522e-15
Tra2b	7.60579194988921e-20	1.15250008843198	447	351	2.56284765543467e-15
Gm57238	8.00037095422204e-20	3.14562806924161	57	15	2.69580499673466e-15
Srgn	8.28403158619133e-20	-1.24110851443542	0.58	654	2.79138728328303e-15
Atxn10	8.48855110477639e-20	-0.920155784019411	192	349	2.86030218026545e-15
Cmtm6	8.49512350930036e-20	-1.24994106508716	96	237	2.86251681769385e-15
L3mbtl3	8.99590196404681e-20	1.66020111148118	181	87	3.03125912580521e-15
S100a13	9.03364531380703e-20	-0.54385488707304	256	436	3.04397712494042e-15
Gm56592	9.20909284166835e-20	2.82064607631524	45	9	3.10309592392857e-15
Gm1604a	9.32450051167154e-20	-3.46761897107208	6	101	3.14198369241284e-15
Polm	9.94583099851785e-20	2.83731070579687	65	16	3.35134721326057e-15
E130308A19Rik	1.06663814208435e-19	2.99707213448356	0.1	35	3.59414388356741e-15
Elane	1.14193252798773e-19	-3.99232308167411	51	0.24	3.84785584630745e-15
Sun2	1.15824556935875e-19	-1.12608175762681	84	217	3.90282427051125e-15
Zfp292	1.19090273219982e-19	1.55967936769466	245	138	4.01286584642052e-15
1600014C10Rik	1.21877911419021e-19	-1.52179842625992	46	167	4.10679810317534e-15
Mt1	1.22665962778602e-19	-1.92994417577628	55	175	4.13335228178776e-15
Pitpnm2	1.25378307186595e-19	2.67571412575115	53	12	4.2247474389595e-15
Slco4c1	1.36915354498415e-19	-4.63243375148249	4	95	4.61349978517859e-15
Hnrnpr	1.404986778908e-19	1.67418370576841	295	183	4.73424345020838e-15
Lbh	1.40697170826268e-19	1.66776249739629	0.23	123	4.74093186816192e-15
Zfp280d	1.47665376796463e-19	2.11902076870431	177	87	4.97573253653363e-15
Dram1	1.69729456610537e-19	-3.97893295166497	4	98	5.71920376994867e-15
Dgkh	1.70782453927834e-19	-1.62738564780162	17	126	5.75468556755229e-15
1110059E24Rik	1.86294314154146e-19	2.19597835610056	205	106	6.27737320973811e-15
Dcbld1	1.8789603224987e-19	3.51057714332609	31	4	6.33134470269163e-15
Vav2	1.89717648302119e-19	2.45233648359032	92	32	6.39272587718821e-15
Gm48321	1.93095422243097e-19	4.99834208806874	15	1	6.50654334790341e-15
Fmnl1	1.93558200448127e-19	-0.838246004452951	183	344	6.52213712230008e-15
Vps26b	2.5645186678253e-19	-2.13392047090046	18	122	8.64140210310412e-15
Acsl1	2.76321621493849e-19	-1.30006667253479	92	226	9.31093335785673e-15
Spn	2.77446164555407e-19	-0.943180189400102	85	218	9.34882596085898e-15
Them6	2.78329381577321e-19	2.56108677023551	117	45	9.37858684162941e-15
Adam10	2.86075417500329e-19	1.85949081518916	337	228	9.6395972680911e-15
Cdk19	3.00213883613884e-19	1.53198602056805	322	215	1.01160070222534e-14
Pacs1	3.06133687563523e-19	-0.941447230119239	122	263	1.03154807361405e-14
Bcas3	3.09244296091123e-19	1.62861669984608	263	158	1.04202958010865e-14
Plekho2	3.1249887520398e-19	-1.47593653445471	42	158	1.05299620988733e-14
Kctd3	3.17202536978587e-19	3.10331993415863	77	23	1.06884566860305e-14
Irf2bp2	3.53831203527659e-19	-0.596917018930158	168	334	1.1922696234068e-14
Atrnl1	3.59587094018918e-19	-1.08133577641478	107	254	1.21166467200615e-14
Patj	3.77959589432403e-19	2.8834136120591	45	9	1.27357263255143e-14
Rgcc	4.06565580975986e-19	-1.67938540516562	35	153	1.36996338165668e-14
Hibadh	4.27173498772504e-19	1.98427052636349	209	111	1.43940382146383e-14
Bptf	4.31845021066753e-19	1.61028545624737	284	172	1.45514498298653e-14
Desi1	4.37884172729566e-19	1.9455805602321	0.22	121	1.47549450842954e-14
Rnaseh2c	4.42043544738289e-19	-0.706736556736734	225	385	1.48950992835014e-14
Cd300ld	4.632506397632e-19	-5.67943440333888	6	101	1.56096935574608e-14
Klra17	5.18024260587726e-19	-5.74429126379014	4	93	1.7455345484764e-14
Daglb	5.29469062020387e-19	-1.3101909394418	34	0.15	1.7840989513839e-14
Cdip1	5.42635506983833e-19	2.25408422748044	143	63	1.82846460433272e-14
Rabac1	5.49240838832475e-19	-0.577282534021932	215	0.38	1.85072193052991e-14
Prlr	5.71163979143659e-19	3.8103908983318	26	3	1.92459414412247e-14
Ltbr	5.78313169795505e-19	-3.24858972881988	4	91	1.94868405694293e-14
Thbs1	5.94545908509227e-19	-5.82428507636643	5	91	2.00338189331269e-14
Orm1	6.35168342279887e-19	-3.08472684272404	12	0.11	2.14026324614631e-14
Alkbh8	6.39098406850377e-19	2.78433748778455	104	39	2.15350599172303e-14
Cmah	6.65258307929992e-19	1.32557551139874	234	125	2.2416543944009e-14
Msantd3	6.81504000206299e-19	-2.70255030668998	6	99	2.29639587909514e-14
Scrg1	7.35913954874474e-19	-9.23722597127315	0	0.09	2.47973566234503e-14
Lamtor1	7.44143358771837e-19	-0.903489558554621	129	278	2.50746546171758e-14
Sfxn5	8.70501315346577e-19	-3.43999292627404	17	117	2.93324123219183e-14
Clec4a3	9.02784330689116e-19	-3.48746603844134	13	113	3.04202208069004e-14
Fmnl2	9.070621291894e-19	-1.61019699021028	0.06	181	3.0564365505166e-14
Gm11579	9.16099056598488e-19	1.37269191372764	17	1	3.08688738111427e-14
Sec14l1	9.23155305604835e-19	-5.11689843684163	7	0.1	3.11066411776605e-14
Man1c1	9.23536856258252e-19	-3.13405872556008	6	96	3.11194979084781e-14
Nabp1	9.31005868503624e-19	-1.753279327716	42	149	3.13711737450981e-14
Dock9	1.01150734709133e-18	2.91606479605873	87	28	3.40837515675895e-14
Wasf2	1.12575008360048e-18	1.15749582641739	391	285	3.79332748170017e-14
Tmem245	1.13514331853089e-18	2.16724955863145	171	83	3.8249789261217e-14
Lrrfip2	1.19645603260987e-18	-1.25160294155724	65	187	4.0315782474822e-14
Chmp2a	1.21277510491037e-18	-0.660588972227096	189	346	4.08656699350598e-14
Pla2g4a	1.21953549393909e-18	-1.78631997169628	21	125	4.10934680037714e-14
Prrc2c	1.24032148721674e-18	1.43933326604025	308	199	4.17938728332554e-14
Saraf	1.26772040857693e-18	-1.43194836283154	39	149	4.27171068874084e-14
Slc22a15	1.27132129423487e-18	-3.8798914636844	9	103	4.28384423305383e-14
C1galt1c1	1.27728326594015e-18	-1.93964032526967	31	144	4.30393369291194e-14
Tuba1c	1.2873138058785e-18	-1.10931769469425	111	246	4.33773260028821e-14
Hba-a2	1.36266764447782e-18	-7.47146272449239	59	166	4.59164489483247e-14
Fam174a	1.44143988011764e-18	-0.938088741570813	79	209	4.8570758200444e-14
Naip2	1.45990548128612e-18	-1.93825503258451	12	107	4.9192975097417e-14
Pipox	1.4696537416981e-18	6.21446834904004	0.01	0	4.95214524802592e-14
Syndig1l	1.4696537416981e-18	6.31873957688694	0.01	0	4.95214524802592e-14
Gm56784	1.47536865199456e-18	5.70404576136019	0.01	0	4.97140220976087e-14
Mapk14	1.47782371101138e-18	-0.825801037682666	159	315	4.97967477662394e-14
Sox5os4	1.4921223477373e-18	3.85981040526999	12	0	5.0278554629356e-14
Col5a3	1.49304351127344e-18	6.50664362180487	16	1	5.03095941558698e-14
Dmxl2	1.56879306371593e-18	-4.3944553111946	5	91	5.28620510749719e-14
Ube2h	1.66659160645579e-18	1.13469087057546	289	173	5.61574707711342e-14
Picalm	1.66949676370803e-18	-1.26171947053116	211	357	5.62553629499057e-14
Prkar2b	1.67154835237936e-18	-2.17830474883708	0.02	123	5.63244932817749e-14
Cd300c2	1.68784632298785e-18	-4.00250543808705	9	101	5.68736696993985e-14
Cpa6	1.72403550536918e-18	-2.73498773403404	0.01	103	5.80931003889198e-14
Fbxl5	1.83254042050375e-18	-1.72251963093381	171	301	6.17492820092945e-14
Cd93	1.86566504484894e-18	2.34859572815127	167	81	6.28654493512299e-14
4933439C10Rik	1.921407299946e-18	3.2731239531137	53	11	6.47437403789804e-14
Rgs10	1.96419633015282e-18	-1.64529813026083	43	151	6.61855595408293e-14
Cox7a2l	1.97065493435331e-18	1.12721190641347	486	391	6.64031886679693e-14
Csrp2	2.07040448405136e-18	2.12768576464211	154	72	6.97643494945945e-14
Cpeb2	2.1334827713383e-18	-2.96683263261355	12	109	7.18898354630152e-14
Rpl22l1	2.23666960910729e-18	0.608818232947591	608	492	7.53668191484794e-14
Fam167b	2.54119572024209e-18	5.36526418718389	13	1	8.56281309892773e-14
Myh9	2.59595436196115e-18	-0.508947810708078	295	478	8.74732781806428e-14
Egr3	2.59938296906462e-18	3.01009173962411	24	3	8.75888085256014e-14
Tbc1d2b	2.65351804679419e-18	-4.42496370405973	5	91	8.94129441047769e-14
Txnrd3	2.65786097963498e-18	2.8762277165086	29	5	8.95592835697803e-14
Slc66a2	2.70048352349018e-18	-1.43356271346161	31	143	9.09954928075251e-14
Rptor	2.70928389967445e-18	2.03748468758564	168	81	9.12920302834303e-14
Bdh1	2.78683291504722e-18	2.98299460413697	24	3	9.39051219054311e-14
Gpr18	2.84225426316478e-18	2.44072323364985	92	31	9.57725996516003e-14
Srsf10	2.84454191398006e-18	1.83248069568404	271	166	9.58496843334722e-14
Rabgap1	3.11293091975213e-18	1.7450648507763	167	79	1.04893320271968e-13
Nlrc5	3.16004221417985e-18	1.51397350785211	112	42	1.06480782449004e-13
Pde5a	3.44011699569847e-18	2.76050251419554	57	15	1.15918182287056e-13
Actr3	3.59313275640635e-18	-0.435179045858327	468	0.64	1.21074201359868e-13
Rock2	3.63028768323273e-18	1.56801240160887	294	186	1.2232617377421e-13
Plcg1	3.6625482552551e-18	3.22489990638708	45	9	1.23413226009076e-13
Col25a1	3.71401499622494e-18	5.62688447466304	21	1	1.25147449312796e-13
Nrp1	4.01701925734079e-18	-2.656238661975	7	101	1.35357480895355e-13
Id1	4.0703649943036e-18	-2.55846871627404	6	98	1.37155018848054e-13
Dnajc21	4.21345179538651e-18	2.31889761307	139	62	1.41976471697344e-13
Slc24a5	4.43852877372013e-18	2.43140427997702	93	33	1.49560665559274e-13
Zfp94	4.47963113832736e-18	3.17678959970736	34	6	1.50945650837079e-13
Rsrc1	4.66464053975052e-18	1.7433834674685	263	162	1.57179727627433e-13
Rbm3	4.74237458132991e-18	0.656550636463585	629	561	1.59799053892493e-13
Cln3	4.9053529421727e-18	-2.6540006256982	0.02	123	1.65290772739451e-13
Gm16556	5.11096155836293e-18	-4.3373845687025	13	111	1.72218960670597e-13
Map7d1	5.21697324243395e-18	-2.15112596841665	0.04	0.14	1.75791130377054e-13
Reep5	5.45591833376476e-18	-0.577917258378953	0.31	0.47	1.83842624174538e-13
Reln	5.63876281731239e-18	4.12967384962398	34	5	1.90003751892158e-13
Pak1	5.70106355707355e-18	-2.79808210952904	7	97	1.9210303761915e-13
Nav1	5.88283565472644e-18	-2.83354925441235	15	113	1.98228030221662e-13
Dgat2	5.89828613368783e-18	-3.16521579954577	9	101	1.98748649560745e-13
Rbm6	6.28771006830498e-18	1.41787332602456	319	0.21	2.11870678461604e-13
Dhrs9	6.62186915980373e-18	-5.25005314318918	2	87	2.23130503208747e-13
Arhgef37	6.9930770304142e-18	-5.42853910762669	1	87	2.35638723616837e-13
Rel	6.99838799374673e-18	1.91679967165123	217	124	2.3581768183729e-13
Ubc	7.11836797470391e-18	-0.774576545205443	319	477	2.39860527275623e-13
Elovl1	7.13788081229485e-18	-1.16366426497725	63	184	2.40518031851087e-13
Stxbp5	7.33942710158792e-18	-0.820267468148239	57	171	2.47309335615107e-13
Atp6v1a	7.6571495001557e-18	-0.879314780857908	103	236	2.58015309557246e-13
Hcls1	7.89451337665119e-18	-0.868627921480385	219	383	2.66013522739639e-13
Arpc3	7.99296893358645e-18	-0.539236667080743	438	606	2.69331081186129e-13
4930438A08Rik	8.03416301195897e-18	-3.60844154521277	2	88	2.70719156850969e-13
Rnaset2a	8.23466038586588e-18	-0.638542463783558	123	265	2.77475116362137e-13
Prom1	8.2430061867227e-18	-2.53450014710044	0.01	98	2.77756336467808e-13
Gm5914	8.43689533130626e-18	2.41499671304353	0.09	32	2.84289625083696e-13
Snrpf	8.46326976445453e-18	0.984799705209677	443	347	2.8517833798306e-13
Mgst2	8.51240303142524e-18	-0.695671753814931	107	248	2.86833932546905e-13
Fus	8.6905752898333e-18	1.00136443414156	459	363	2.92837624966223e-13
Sypl	8.78028722377262e-18	-0.542824771262784	149	306	2.95860558292242e-13
Kif1b	9.43931592684739e-18	-1.63547112233081	31	132	3.1806718947105e-13
Slc10a7	9.67052209469321e-18	2.10405156346617	201	108	3.25857912502782e-13
Specc1	1.0002197876028e-17	-3.09201765224758	0.01	102	3.37034059630639e-13
Gm33524	1.0191104848582e-17	4.32185234660653	18	1	3.43399468977819e-13
Map7	1.15314183385216e-17	3.04243549704099	79	27	3.88562672334825e-13
Hgsnat	1.16652969782831e-17	-3.06422909098885	15	0.11	3.93073846980227e-13
Lmo1	1.39094205016875e-17	-3.14407979094402	12	106	4.68691833224861e-13
Fam32a	1.43019046049339e-17	-0.946360512226859	175	324	4.81916977567853e-13
Scaf11	1.43997589484917e-17	1.40169209794496	322	223	4.85214277528377e-13
Sec61b	1.52279755232815e-17	-0.595720144972388	444	573	5.13121863232492e-13
Dgke	1.66829508217431e-17	2.49827830439812	0.05	12	5.62148710889454e-13
Gab2	1.72289759112199e-17	-1.12409864724382	158	297	5.80547572304465e-13
Mpo	1.73997608093823e-17	-2.7985390428976	77	206	5.86302340232947e-13
Arl11	1.75238942689894e-17	-2.1798804088079	11	102	5.90485141287868e-13
Tcf7l2	1.79321092617414e-17	1.45324895904123	111	45	6.04240353683639e-13
Capn1	1.98673179617243e-17	-1.75253088977004	0.05	157	6.69449146038261e-13
Ugp2	2.09793841311947e-17	-0.812751290331079	104	233	7.06921327684737e-13
Dlg1	2.19277528940739e-17	1.66270701616154	253	151	7.38877561518715e-13
Tnrc6c	2.20433125362713e-17	1.58752335942325	0.3	199	7.42771459222198e-13
Rab7	2.31576273688954e-17	-0.732793409750379	203	346	7.803194118223e-13
Gm31814	2.37552246835746e-17	-4.02310004512328	9	93	8.00456050937731e-13
Adgre1	2.45423860528059e-17	-3.32394651447621	9	0.09	8.26980240435349e-13
Prss57	2.47545882683615e-17	-1.61956516043112	16	0.11	8.3413060629071e-13
Slf1	2.49808768092858e-17	2.41763049705786	137	61	8.41755624965695e-13
Srd5a3	2.6474188761497e-17	-1.53918524301291	24	124	8.92074264507404e-13
Nbeal2	2.67885856975555e-17	-3.00252347730581	16	106	9.02668183664831e-13
Abracl	2.69954279550058e-17	-0.515556900956237	286	459	9.09637940371875e-13
Zfp831	2.75789020362137e-17	1.49033502592044	93	33	9.29298683012257e-13
Trem1	2.76291535415211e-17	-7.06446853116327	2	85	9.30991957735096e-13
Sh3bp5	2.8276337190523e-17	1.69194586896936	228	128	9.52799457971862e-13
Chst11	2.83761625197536e-17	-2.11362783150473	23	119	9.56163172265616e-13
Naaa	2.89184120183537e-17	-1.35820799259149	29	126	9.74434811370447e-13
Arid4b	2.91165197420435e-17	1.2424827460832	308	201	9.81110249227899e-13
Gpc1	3.00112798965614e-17	-2.35202613735137	9	94	1.01126008739453e-12
Bmx	3.12055567565992e-17	-4.88559609971583	6	95	1.05150244047037e-12
Slc16a10	3.17390178143174e-17	-1.44686456865345	26	122	1.06947794427124e-12
Lmo4	3.19045045457627e-17	-0.376483185365506	282	459	1.07505418517402e-12
Cd302	3.26687109620545e-17	-2.52188639817174	13	106	1.10080488457739e-12
Matr3	3.32510739085537e-17	1.42039884173076	331	227	1.12042818642262e-12
Pold1	3.39569548456017e-17	2.33553249184592	154	69	1.1442135504774e-12
Gm47071	3.40556297340407e-17	-3.49622751017275	7	0.09	1.14753849951824e-12
Ndel1	3.44565831971609e-17	-1.41499912602961	117	251	1.16104902741153e-12
Rhou	3.45721002093112e-17	-3.52316693641435	2	79	1.16494148865295e-12
Igfbp4	3.4609755868937e-17	-1.09649905173863	71	199	1.1662103337597e-12
Golim4	3.63675823301347e-17	-1.0426482353803	74	192	1.22544205419622e-12
Ano6	3.68713391745276e-17	1.61658271757521	266	167	1.24241664482488e-12
Pik3r6	3.74669283286594e-17	-2.94565718004253	7	89	1.26248561696251e-12
Rogdi	3.79526978902571e-17	-1.34128194296089	0.04	157	1.2788541081101e-12
Tent5a	4.0500471758835e-17	-0.900108167953646	34	0.14	1.36470389638571e-12
Dync2h1	4.05009842420002e-17	2.14822776129017	85	29	1.36472116501844e-12
Tnfrsf13b	4.05989134725173e-17	1.74594717305539	209	115	1.36802098836994e-12
Pced1b	4.06880881811582e-17	2.16205341626308	131	57	1.37102581935231e-12
Rpl7a	4.09147965982765e-17	0.548189107892842	624	516	1.37866498617552e-12
Gm2a	4.23542759860606e-17	-1.15109743375368	168	305	1.4271696836263e-12
Gramd1b	4.28842211296505e-17	-1.40842284201804	43	149	1.4450267151847e-12
Cib2	4.29328119520438e-17	-4.32282422884063	5	86	1.44666403153607e-12
2310075C17Rik	4.87769181883727e-17	3.35370387784214	28	4	1.64358703527541e-12
Diaph2	4.92124550676491e-17	-0.453326112522636	0.2	362	1.6582628859595e-12
Cox6b2	4.92938427329929e-17	-1.67611952957733	24	119	1.66100532473093e-12
Hnrnph1	5.0032095105715e-17	1.30272449159214	399	292	1.68588147668217e-12
Eaf2	5.00987400007805e-17	2.65415002822649	53	13	1.6881271430663e-12
Slk	5.57384123124179e-17	-0.64118886785154	79	0.2	1.87816154127923e-12
Ctnnal1	5.60500031620826e-17	3.70934142005251	24	3	1.88866090654954e-12
Rsu1	5.63812731676852e-17	-0.739809803962823	83	216	1.89982338065832e-12
Parp8	5.65094246264502e-17	-0.549655036670726	111	256	1.90414157221287e-12
Trf	5.71367751913392e-17	-2.41029588756334	28	127	1.92528077684737e-12
Serbp1	5.71718081088863e-17	1.07645569181954	443	355	1.92646124603703e-12
Nol7	5.93503729708653e-17	1.56120064225887	295	201	1.99987016762628e-12
Arhgap17	5.95471813655572e-17	1.73537221398955	261	161	2.00650182329382e-12
Ddc	5.96474614358076e-17	2.92458579900763	24	2	2.00988086054097e-12
Pard3b	6.16490889482004e-17	3.10766904026763	81	24	2.07732770119856e-12
Tmem63a	6.53654322784863e-17	-2.664774498354	0.01	95	2.20255360605587e-12
Slco3a1	6.72507712191368e-17	-3.60348943942483	0.01	94	2.26608198700004e-12
Card9	6.75357006343852e-17	-4.29500385592576	5	81	2.27568296857624e-12
Btf3	7.19048348640683e-17	0.685790707249758	584	506	2.42290531557965e-12
Gpcpd1	7.39289732986662e-17	0.824654871799987	0.36	234	2.49111068427186e-12
Fuca2	7.52028348323903e-17	-1.3239220225618	22	123	2.53403472251222e-12
Plekhg1	7.6871731204532e-17	-3.00578281244989	6	88	2.59026985466791e-12
Mmp25	7.83412182960191e-17	-3.0567946328131	11	98	2.63978569170266e-12
Tex2	7.94501192592936e-17	-2.15000713446165	32	132	2.67715121856116e-12
Ppargc1a	7.98991222700903e-17	4.73227412905042	16	1	2.69228082401296e-12
Eefsec	8.00676470007043e-17	2.11417945180296	138	62	2.69795943333573e-12
6820431F20Rik	8.0356346673684e-17	1.65720789733986	286	0.19	2.70768745751646e-12
Fcgr4	8.58999742419729e-17	-5.09694330420491	5	87	2.89448553205752e-12
Kctd12	8.61311301144144e-17	-1.02760394197195	155	289	2.90227456033531e-12
Slc27a4	8.72192487878107e-17	-2.32359650050242	17	102	2.93893980715407e-12
Gm12064	9.54545196875434e-17	3.43046025848706	66	21	3.21643549539146e-12
Atg7	9.60241855196485e-17	-1.05151176525321	73	188	3.23563095527008e-12
Cnot6l	9.81511861417767e-17	1.37069138418855	272	168	3.30730236823331e-12
Lrp1	9.96235471810548e-17	-3.11756969207135	7	86	3.35691504581282e-12
Atp6v0e	1.04636530224473e-16	-0.58167154458004	377	542	3.52583252244385e-12
Gm33440	1.05070589902985e-16	6.53731569305393	0.01	0	3.54045859737099e-12
Abca7	1.05967027651264e-16	-1.02432463173883	38	141	3.57066496373699e-12
Slc6a13	1.08840849094999e-16	-3.25503038038485	4	82	3.66750125110509e-12
Tbxas1	1.09282931480847e-16	-3.99170571430071	6	86	3.68239765917863e-12
Zfp407	1.15690766204313e-16	1.39176831942845	288	185	3.89831605802054e-12
Vgll4	1.1570973337262e-16	2.10312472386915	161	81	3.89895517572382e-12
Grk3	1.1995259456722e-16	-3.36043253649613	7	88	4.04192262653705e-12
Ffar2	1.22838149753378e-16	-2.39288812378341	9	91	4.13915429408983e-12
Ceacam10	1.23917713275414e-16	-7.74952159643819	1	76	4.17553126652836e-12
Atp1a3	1.31505282688734e-16	-3.8886552721317	6	91	4.43120200547959e-12
Trpm2	1.3848401605546e-16	-6.20169873544493	1	79	4.66635740500479e-12
Slc35c2	1.49893833231893e-16	-0.939514996232671	63	174	5.05082260458185e-12
Arhgef18	1.51452318302137e-16	1.68007167848417	281	186	5.10333731750881e-12
Ly86	1.51882472197678e-16	1.66372239176312	259	162	5.11783178317296e-12
Gpr160	1.52433130834223e-16	-2.97674830749858	4	83	5.13638677658996e-12
Tfec	1.58296220528849e-16	-2.6790005605801	2	84	5.33394944694009e-12
Sap30	1.6198654072195e-16	-1.0633698806652	93	221	5.45829847616682e-12
Rubcnl	1.70328330611992e-16	1.77370094586453	114	45	5.73938342830167e-12
Cst7	1.8542153197069e-16	-3.78173807134213	18	114	6.24796394128436e-12
Fam167a	1.87058412019783e-16	3.95890340573368	15	1	6.30312025141862e-12
Ap2a2	1.89680818713474e-16	-0.693894037641336	78	194	6.39148486736923e-12
Chmp4b	1.90949794042563e-16	-0.532026578037335	234	388	6.4342442600582e-12
Slc25a51	2.00405724400767e-16	1.99141146617903	195	107	6.75287128940825e-12
2310001H17Rik	2.0603750105337e-16	-1.35123565022311	193	333	6.94263963549435e-12
C1qtnf12	2.08045008504517e-16	-3.18979581134201	5	83	7.01028460656821e-12
Hes5	2.09865937336762e-16	3.9357829637077	0.02	2	7.07164262449952e-12
Ncoa2	2.10239821837309e-16	1.40176526115578	309	204	7.08424103662998e-12
Cox17	2.1102383493608e-16	-0.510584113289365	414	581	7.11065914200617e-12
Ankrd22	2.15263691586987e-16	-5.06348403847632	1	77	7.2535253517151e-12
Sri	2.1553707329773e-16	-0.637267927235084	244	419	7.26273722184032e-12
Dynlt2b	2.17568793054535e-16	-1.80102385957606	39	143	7.33119805076562e-12
Ctso	2.18632615350592e-16	2.47926874473466	101	38	7.36704460685356e-12
Tmem50a	2.19861975537653e-16	-0.527877893617025	0.27	432	7.40846912771676e-12
Selenok	2.21549422720951e-16	-0.536785944697834	278	429	7.46532934800518e-12
Psme4	2.25551017997015e-16	1.81204984923734	0.26	166	7.60016710242743e-12
Zdhhc19	2.31268111743919e-16	4.37715626433897	23	3	7.7928102933231e-12
Tmem216	2.34383866448693e-16	-1.36286409547212	32	136	7.89779876385516e-12
Tubb2b	2.38567563560748e-16	2.9062930767267	27	4	8.03877262174296e-12
Gabpb2	2.49228653072218e-16	1.77422153014776	209	116	8.39800869392147e-12
Pik3r5	2.7650963890869e-16	-1.77240670916775	31	126	9.31726879266723e-12
Epha2	2.91126952994324e-16	2.58739744679976	26	4	9.80981380809674e-12
Slc39a11	2.91954412389525e-16	-1.30591826101308	43	141	9.83769587987743e-12
R3hdm1	3.03317841489279e-16	1.77817217034063	0.26	163	1.02205979868227e-11
Apobec1	3.16802933460444e-16	1.14703852095918	252	147	1.06749916458831e-11
Hbb-bs	3.18570682389816e-16	-6.43437590619096	181	312	1.07345577138072e-11
Cnih4	3.28710103528261e-16	-0.571505971391118	0.11	243	1.10762156484883e-11
Tfdp1	3.38471792558051e-16	-0.855999987119785	138	269	1.14051455220361e-11
5830487J09Rik	3.48371071601392e-16	5.22528328373244	11	0	1.17387116286805e-11
Stat3	3.55054161349422e-16	-0.670075012787036	149	288	1.19639050208301e-11
Dock10	3.65694527545043e-16	0.865932024255789	488	384	1.23224428001578e-11
Ppp3ca	3.79555537095219e-16	0.854516180109197	641	589	1.27895033779605e-11
Galns	4.15390159987364e-16	-0.927631000369447	56	166	1.39969868309342e-11
Timm10b	4.17547291023892e-16	-0.608099597078512	278	434	1.40696735183411e-11
Cyp4f18	4.26827588215307e-16	-1.33948324405373	89	199	1.4382382412503e-11
Ppp1r42	4.46650263860573e-16	-7.78935114263402	0	71	1.50503272910459e-11
8430423G03Rik	4.51163549507115e-16	4.74322039711674	12	1	1.52024069641917e-11
4933404K13Rik	4.54910550948763e-16	4.29107025640923	12	1	1.53286659247695e-11
Ints7	4.868223679671e-16	1.85616301466394	184	94	1.64039665110194e-11
Cep19	4.96487021676496e-16	-2.65046231528098	22	112	1.67296266824112e-11
Dph6	5.01621573500037e-16	2.22992414522863	0.11	47	1.69026405406572e-11
Fhip1b	5.15358817387834e-16	-2.39497196027314	12	0.1	1.73655307107004e-11
Diaph1	5.23310776990128e-16	-0.680266131573056	164	0.31	1.76334799414594e-11
Btg1	5.35746323846426e-16	0.360422487983754	711	622	1.80525081283292e-11
Rapgef1	5.37036954266666e-16	1.42882944775356	226	129	1.80959972109696e-11
Mcub	5.53045105253588e-16	-5.88453989099019	1	77	1.86354078666249e-11
Abca1	5.73300316272101e-16	2.40221156280576	56	16	1.93179274571047e-11
Abr	5.89170630675321e-16	-1.56289965107218	63	172	1.98526935712356e-11
Slc25a24	6.08893438386639e-16	-1.7388918609073	22	112	2.05172732998762e-11
Phf6	6.15918873712677e-16	1.92418052078851	181	97	2.07540023686224e-11
Plod3	6.35035459310377e-16	-1.93444609652395	17	105	2.13981548369225e-11
Brdt	6.37765719795657e-16	4.15489744582618	23	3	2.14901536942345e-11
Gpatch2	7.25528926923569e-16	2.27257906435649	111	45	2.44474227216166e-11
Capza1	7.26299945338312e-16	-0.471766739553042	325	487	2.44734029581198e-11
Rgl1	7.54624821199978e-16	2.05577275110687	56	17	2.54278379751545e-11
Ptgs1	7.54717661372082e-16	-3.38146852505521	5	82	2.54309663175937e-11
Pla2g12a	7.7185527455571e-16	2.62994737890988	94	36	2.60084353314292e-11
P2ry10	7.82185697238264e-16	2.69284547965487	61	18	2.63565292541405e-11
Rnaset2b	8.24597000784553e-16	-0.741576721357737	82	201	2.77856205384363e-11
Malt1	8.4642463544926e-16	1.83238696446545	228	138	2.85211245160983e-11
Riok3	8.63032189983702e-16	-0.859908559074679	143	267	2.90807326736908e-11
Ucp2	8.74741087231881e-16	0.811372120645519	0.56	511	2.94752756753655e-11
Ctse	8.85870730177811e-16	1.44459687408595	209	115	2.98503001240715e-11
Pim2	9.65458175284955e-16	2.63416094371349	72	22	3.25320786744019e-11
Acp6	9.84038754268967e-16	2.28880190189776	85	33	3.31581698638471e-11
Mtf2	9.92262413096848e-16	1.95298991237057	0.21	0.12	3.34352742717114e-11
Pxylp1	1.00093350023172e-15	-1.81254203883521	21	104	3.37274552238082e-11
Sinhcaf	1.04335102342516e-15	1.99947422503438	125	55	3.51567560853341e-11
Mif	1.11500747960896e-15	1.24422435978766	369	252	3.75712920329037e-11
Hira	1.16854123795237e-15	1.78584035343663	201	113	3.93751655540431e-11
Eef1b2	1.23158787052638e-15	0.775949012194689	485	391	4.1499584885257e-11
Klf3	1.25034742446219e-15	-0.884187835011502	93	212	4.21317068146778e-11
Gm56663	1.27432753981021e-15	-3.53963567739202	0.02	113	4.29397407814449e-11
Il2rg	1.29300094171834e-15	1.83597914659152	138	63	4.35689597321412e-11
Txndc17	1.31354900007104e-15	-0.588396527116954	155	288	4.42613471063938e-11
Pgm2l1	1.31527386429546e-15	2.42675865803026	96	37	4.43194681312998e-11
Aif1	1.3266078895443e-15	-2.3301642387855	15	99	4.47013794460847e-11
Asxl2	1.42352505871228e-15	1.52442514019104	253	159	4.79671003783689e-11
Nap1l1	1.47069701761719e-15	1.11811756657132	0.41	332	4.9556606705629e-11
Sla	1.49280783290214e-15	-0.36868308415522	117	252	5.03016527374704e-11
Vamp5	1.50043752660613e-15	-1.24291336149408	98	209	5.05587428965202e-11
Vps13b	1.51712270859135e-15	1.36390884018974	376	287	5.11209667886941e-11
Coq7	1.54158167395091e-15	3.17201490221984	138	65	5.19451360854498e-11
Cx3cr1	1.57593877267128e-15	-2.48400198930191	0.01	88	5.31028328839316e-11
Mapk1	1.61487868017708e-15	1.23862129088749	363	266	5.4414952007247e-11
Ppp1r13b	1.6266225542171e-15	2.5822736753033	73	25	5.48106735868993e-11
Ivns1abp	1.62914014643727e-15	1.7298914932604	226	131	5.48955063743502e-11
Pld1	1.66814622860157e-15	-5.62994704243683	2	77	5.62098553189585e-11
Raph1	1.72339806589081e-15	-2.04025517654905	6	85	5.80716212282567e-11
Fam204a	1.77350853435859e-15	1.75211794404454	0.19	105	5.9760143573747e-11
Rapgef6	1.8105041561863e-15	0.866660589464314	0.49	393	6.10067480468534e-11
Rnd3	1.82204820432038e-15	-3.59103486881546	2	82	6.13957362927796e-11
Supt16	1.8343909635278e-15	1.6177044640799	274	175	6.18116379070328e-11
Mpc2	1.86550625454188e-15	-0.543133651449508	194	337	6.28600987530433e-11
Fdps	1.98118207299259e-15	-1.06402857925415	49	154	6.67579111315582e-11
Srsf11	2.06536384539016e-15	1.21505593888354	363	268	6.9594500134267e-11
Gm11808	2.11792596107771e-15	0.48982143481693	631	538	7.13656331844745e-11
1700047M11Rik	2.13373359472437e-15	-7.28339604575253	1	72	7.18982872078325e-11
Pde2a	2.13814895768737e-15	1.57952840850766	256	154	7.20470672782337e-11
Sgk3	2.1558836860337e-15	-0.602331731810781	118	247	7.26446566845917e-11
Snx9	2.20087005660654e-15	1.97866842716325	189	106	7.4160517427414e-11
Arvcf	2.31121426258953e-15	3.8997860863589	27	4	7.78786757922168e-11
Trappc2l	2.36330832808155e-15	-0.360644190255466	175	316	7.96340374230358e-11
Trim5	2.43041177409841e-15	2.19114978330832	94	39	8.18951551400199e-11
Tifab	2.45619997309189e-15	-1.05482258487052	0.05	144	8.27641142933044e-11
Rassf3	2.48246691311855e-15	-0.784415313446914	172	308	8.36492051044428e-11
Tpst1	2.5344519764439e-15	2.6742253136264	0.07	22	8.54008937982537e-11
Mindy2	2.56571490955406e-15	1.38934559053532	248	153	8.64543295923335e-11
Nsf	2.56899758296633e-15	1.95497362551015	237	144	8.65649425556335e-11
Dnase1l3	2.60391401203374e-15	2.5473109705093	27	4	8.7741486549489e-11
Cldn15	2.60885368185706e-15	-1.58240011348868	12	97	8.79079336638554e-11
Otud1	2.65507454563528e-15	2.27060071785816	55	16	8.94653918897262e-11
Klf4	2.75676332011593e-15	-0.780127496049814	35	136	9.28918968346263e-11
Ezr	2.91064965603948e-15	1.12329678517802	315	207	9.80772508099063e-11
Tmem106b	3.00332482037914e-15	2.17356546989326	121	53	1.01200033147496e-10
Rcor2	3.05273820858963e-15	3.82675817873999	17	2	1.02865066676636e-10
Plekha5	3.06540196303643e-15	2.23850397167917	85	31	1.03291784546476e-10
Bri3	3.06804451145592e-15	-0.726136135112873	0.2	0.34	1.03380827858019e-10
9830107B12Rik	3.14744954411587e-15	-5.56094444579378	2	72	1.06056459838528e-10
Maco1	3.47881822054118e-15	2.14738200652581	137	65	1.17222258759356e-10
Cdc42se1	3.50296862987063e-15	-1.02675079465403	115	243	1.18036030952121e-10
Tnnt1	3.53656931035329e-15	-3.22221574386687	0.01	95	1.19168239481664e-10
Adgrg3	3.58836695729231e-15	-1.66394796862154	29	117	1.20913612992922e-10
Gnat3	3.72434495140381e-15	5.53105094305958	0.01	0	1.25495527482503e-10
Abtb1	3.72822253909063e-15	-1.37688961674481	93	202	1.25626186677198e-10
Chp1	3.82644454271592e-15	-0.736941518891554	105	221	1.28935875311356e-10
F5	3.88951100296334e-15	-1.82385057195043	13	96	1.31060962755853e-10
Tmem9b	3.91806784331306e-15	-0.527004685825533	82	202	1.32023214048277e-10
Tram1	4.06070216410831e-15	1.26748139771212	399	0.32	1.36829420121794e-10
Fndc9	4.15907903442635e-15	1.71216582130447	0.09	35	1.4014432714403e-10
Zfp1	4.37119957063061e-15	2.44427513298455	71	23	1.47291940731969e-10
Sema5a	4.62950169071345e-15	4.58386994111986	21	3	1.5599568897028e-10
Ndufb7	4.734600493107e-15	-0.440214110610632	0.4	546	1.59537098215733e-10
9530068E07Rik	4.82261154153409e-15	-0.893527917925327	104	214	1.62502718503533e-10
Tfdp2	4.95998586522819e-15	1.91460993620672	127	0.06	1.67131683714729e-10
B4galnt1	4.98082051546047e-15	-0.246318310146663	82	205	1.67833728088956e-10
Eif3e	5.16995692894065e-15	1.04576729460915	394	304	1.74206868677584e-10
Gm36161	5.33354158057543e-15	-5.46158836429028	1	71	1.7971901709907e-10
Nr6a1os	5.39525097779213e-15	3.41936825961064	43	11	1.81798376947684e-10
Naga	5.44021366433267e-15	-2.19007484059599	13	92	1.83313439633354e-10
Phldb3	5.46431042051017e-15	2.74013402488095	68	22	1.84125403929511e-10
Btbd9	5.47502241340405e-15	1.30244691275924	342	245	1.84486355242063e-10
Bach1	5.47554881894647e-15	-2.04032450999538	27	117	1.8450409300322e-10
Pnisr	5.54508231003449e-15	1.33425461879269	294	195	1.86847093518922e-10
Snu13	5.55016089559381e-15	1.32261014394062	346	259	1.87018221537929e-10
Nfic	5.74364686416155e-15	-1.9404714918031	16	95	1.93537924734788e-10
Tmem165	5.97026009949227e-15	-0.697579950063083	93	207	2.01173884312492e-10
Xpc	6.1822840800478e-15	-0.999287408866928	53	157	2.08318244361291e-10
Ltb	6.67749450644067e-15	0.96317030949054	288	0.18	2.25004854889025e-10
Paqr7	7.09500813161277e-15	-3.0130446441156	1	68	2.39073394002824e-10
Ern1	7.20492193943832e-15	-1.10066964012656	44	0.14	2.42777049671314e-10
Adgre4	7.71632703024219e-15	-5.25688447751494	2	71	2.60009355611041e-10
Cnot4	7.73807057409738e-15	1.46722269614195	253	163	2.60742026064785e-10
Neu1	8.55823083977865e-15	-1.29698907137224	44	147	2.88378146377181e-10
Ugdh	8.59041249040608e-15	-0.845160765391221	43	142	2.89462539276723e-10
Rab24	9.13648386009276e-15	-0.452719261634409	128	249	3.07862960149686e-10
Rnf11	9.17309051233382e-15	-1.66076577083925	66	168	3.090964579036e-10
Capg	9.63178678692594e-15	-0.458392218766777	168	296	3.24552687572256e-10
Peli2	9.87620027207305e-15	-4.640778125183	2	72	3.32788444367774e-10
Mgam	9.90570884343388e-15	-5.18320707573442	1	0.07	3.33782765188348e-10
Vps28	1.03966817355614e-14	-0.67665057488024	178	307	3.50326587761478e-10
Il13ra1	1.06100989140258e-14	-3.94459244424262	7	82	3.57517893007013e-10
Pde4c	1.07936921752671e-14	5.14251222228554	17	2	3.63704251537802e-10
Wdfy2	1.08487392608547e-14	-0.825321670984478	59	163	3.65559118133758e-10
Ctsl	1.09361866053456e-14	-2.63469280670611	27	112	3.68505743853726e-10
Ceacam1	1.20458736024943e-14	-1.92138786395639	16	98	4.05897756909647e-10
Bbln	1.23095662662915e-14	-0.676665215108253	117	0.24	4.14783144908959e-10
Limd1	1.24315152334234e-14	1.89825513000452	189	105	4.18892337305435e-10
Insl6	1.24884613935632e-14	3.25707326853047	32	6	4.20811195117506e-10
Serpinb10	1.25336646205412e-14	-3.94943177416988	2	71	4.22334363053755e-10
Atrn	1.27073509943596e-14	-0.585336990049285	93	213	4.2818689910594e-10
Ypel2	1.41125920456288e-14	2.2647637533268	82	0.03	4.75537901569509e-10
Uri1	1.51096295404343e-14	1.83958330726212	187	103	5.09134076994474e-10
Pdcd4	1.63145506036056e-14	1.29507186004714	0.31	216	5.49735097139094e-10
Ier3	1.63955877765009e-14	-3.26192902156266	0.01	85	5.52465725716975e-10
Cd82	1.79185386782284e-14	-1.56153154739009	59	166	6.03783079301585e-10
Hsp90aa1	1.79405319001424e-14	0.99460072117646	418	339	6.04524162907197e-10
Huwe1	1.82189121577443e-14	1.57216998995514	278	189	6.13904464067351e-10
Fmo5	1.83357206799073e-14	-2.94820790969354	6	78	6.17840444030157e-10
Trim44	1.8419432106805e-14	2.22812754947911	139	67	6.20661184270901e-10
Ppm1m	1.870642807797e-14	-1.12628594955617	67	0.17	6.30331800515277e-10
2610037D02Rik	1.92140995744951e-14	2.01606659688985	153	78	6.47438299262187e-10
Tmem205	2.00564620580166e-14	-1.43428815696699	22	106	6.75822545506927e-10
Vill	2.05262015498544e-14	-2.22520014570906	17	92	6.91650887423893e-10
Amfr	2.05493142401054e-14	-0.849793077708153	85	189	6.92429692634592e-10
Rffl	2.05786388105322e-14	-0.778677810189456	63	0.17	6.93417813359694e-10
Cast	2.08235281285155e-14	-0.488860025374346	118	237	7.01669603818459e-10
Cbx3	2.15782255637117e-14	1.02770985362066	426	0.34	7.27099888594829e-10
Ctcf	2.16328518398634e-14	1.49505320172353	266	176	7.28940575596036e-10
Tnfsf13b	2.18556789790758e-14	-2.80267521941283	4	74	7.36448958878939e-10
Tmcc3	2.18902403502869e-14	2.13595287385836	76	28	7.37613538843266e-10
Pbrm1	2.2162784134548e-14	1.27814293134875	353	269	7.46797174197728e-10
Milr1	2.24898201567119e-14	-1.27587017427728	56	156	7.57816980000563e-10
Bscl2	2.33336034816519e-14	-0.965200067081858	0.05	146	7.86249102917742e-10
Otud7b	2.38308764870633e-14	1.54378908184033	105	44	8.03005214108084e-10
Prkag2	2.429927669376e-14	-1.71251431301912	26	113	8.18788427472937e-10
Gga1	2.48459743873475e-14	-1.63144700440141	34	123	8.3720995295606e-10
Tesk2	2.64916937653946e-14	-0.408374168020796	61	0.16	8.92664113118735e-10
Anks1b	2.75157054670383e-14	-4.64474184151142	5	63	9.27169211417324e-10
Tor1a	2.81233978048127e-14	-0.621662944400825	76	184	9.4764601243097e-10
Ints6l	3.66810293769512e-14	-0.952960746157533	62	169	1.23600396588575e-09
Tlr13	3.83311372047091e-14	-4.23234249248772	6	73	1.29160599924988e-09
Hcfc1r1	3.94219648194104e-14	-0.687971006031628	0.1	218	1.32836252655485e-09
Rgs14	4.03785692823705e-14	-1.40672564163965	32	0.12	1.36059627053876e-09
Lims1	4.04370491941015e-14	-0.25809173031805	303	461	1.36256680964444e-09
Dok2	4.18637444211263e-14	-1.95366756564845	15	89	1.41064073201427e-09
Lef1os1	4.28883809547919e-14	2.77528114568019	12	1	1.44516688465267e-09
Il15	4.31325975104753e-14	-2.14115029598084	16	94	1.45339600571298e-09
Fnip2	4.3319694108411e-14	-4.25644158262546	7	75	1.45970041267702e-09
Plscr1	4.37955626643877e-14	-1.502843971592	35	125	1.47573527953921e-09
Gm34680	4.43737042455582e-14	-2.08359498120743	15	88	1.49521633825833e-09
Ppt2	4.48766823968271e-14	-1.95252388272712	17	96	1.51216469004348e-09
Sbno2	4.52417380275839e-14	-1.35869404593096	43	134	1.52446560457747e-09
Fis1	4.61461822599081e-14	-0.506922417801134	413	567	1.55494175742986e-09
Edem1	4.81664255005558e-14	-0.241483546156043	125	241	1.62301587366673e-09
Gsap	4.91332800450411e-14	-2.25222090553772	24	111	1.65559500439771e-09
Smyd3	5.11990968551471e-14	1.76107189398211	221	134	1.72520476763104e-09
Slc11a1	5.16367572203555e-14	-5.12214323407385	4	68	1.7399521712971e-09
Stxbp1	5.50348344039079e-14	3.27130980595789	35	7	1.85445378007408e-09
Usp10	5.69418796624557e-14	2.45289396961863	84	31	1.91871357710611e-09
Ppfia4	5.72410893942283e-14	-2.37873465653504	0.01	84	1.92879574822792e-09
Pdlim5	5.73727283887601e-14	-0.890688880724865	73	183	1.93323145578766e-09
Scarb2	5.86317084171239e-14	-0.985067748574197	55	154	1.97565404682341e-09
Golm2	5.92141786927073e-14	3.00900319593757	35	8	1.99528096522947e-09
Traf4	5.99311698563966e-14	2.2986039250621	38	9	2.01944069948114e-09
Naa15	6.19016336063616e-14	1.79829760175495	223	138	2.08583744599996e-09
Prkcd	6.74600867886701e-14	-0.462869047643306	201	331	2.27313508443103e-09
Msra	6.94735868109118e-14	-0.740627608193142	216	351	2.34098198118048e-09
Gm56665	7.01620136244687e-14	4.16725096740292	11	1	2.3641792110901e-09
Mpc1	7.11525400873744e-14	-0.608743578524967	171	301	2.39755599078417e-09
Fermt3	7.36870254278951e-14	-0.30932860435614	189	324	2.48295800881835e-09
Hdac11	7.40581407161016e-14	7.01212561332771	0.01	0	2.49546310956976e-09
Pnpla7	7.56851786188718e-14	-1.30042570687775	0.07	162	2.55028777874151e-09
Nrg2	7.60603794964902e-14	-1.15611588023734	15	0.09	2.56293054751373e-09
Tcea1	7.60898734478759e-14	1.52837133510365	0.27	181	2.56392437569963e-09
Zfp398	7.88199246026248e-14	2.13115427859455	116	55	2.65591617941005e-09
Cyth4	7.897981379415e-14	-1.00707239101185	83	191	2.66130380560768e-09
Lilra6	7.98748975102817e-14	-3.01191461311112	9	78	2.69146454650645e-09
Eepd1	8.22762588499704e-14	-2.44410488637598	0.01	81	2.7723808182086e-09
Mid1ip1	8.29700434544281e-14	-1.46306001427623	0.06	156	2.79575858424041e-09
Sh3bp1	8.53419083763875e-14	-1.00059249161736	29	111	2.87568094465075e-09
Crispld2	8.64966549740327e-14	-3.64976091870957	6	73	2.91459128600501e-09
Kdm6b	8.75034696536557e-14	-0.9607066421304	0.06	0.16	2.94851691344958e-09
Ppp1r14b	8.77972876283777e-14	1.7325711450414	203	116	2.95841740392581e-09
Mxi1	9.01733052948742e-14	-1.11292203229841	95	205	3.03847969521608e-09
Dyrk2	9.01751485956545e-14	1.89480635574381	89	36	3.03854180707918e-09
Gmds	9.29242015996312e-14	1.91153389732423	199	115	3.13117389710117e-09
Plxnd1	9.55421339114101e-14	-1.23453640167212	15	93	3.21938774427888e-09
Acot7	9.84007369047108e-14	-1.82532729064756	48	133	3.31571123074114e-09
Jpx	1.01626954783486e-13	2.35165941241639	107	47	3.42442186838435e-09
A930015D03Rik	1.03203828746855e-13	1.70558405234974	147	73	3.47755621345403e-09
Sspn	1.03625699725544e-13	4.55400105785879	13	1	3.49177157795194e-09
Igkv1-117	1.0475929560994e-13	4.43422043951349	13	1	3.52996922487253e-09
Zfp664	1.06703258954002e-13	1.73638476778387	79	29	3.59547301371405e-09
Clec10a	1.09093394613951e-13	-3.55585233884765	9	77	3.67601102491168e-09
Ppp1r2	1.09867667477317e-13	-0.566677454344022	201	0.33	3.70210092331566e-09
Jarid2	1.1263864506658e-13	1.52296579011079	325	239	3.79547178416346e-09
Gm38843	1.14096688046268e-13	-3.08321140104833	5	69	3.84460200040706e-09
Eef2k	1.15450213876494e-13	1.90936434022765	125	57	3.89021040678236e-09
Sumo2	1.18813385105617e-13	0.815726831395917	0.48	423	4.00353582451886e-09
Cacna2d1	1.19692174000162e-13	4.27832811603943	31	6	4.03314749510944e-09
Cacna1b	1.26512085067072e-13	4.98906710896292	17	2	4.26295121842005e-09
Arid2	1.27684286359049e-13	1.64042826404002	249	165	4.30244971315451e-09
Brix1	1.28150187122772e-13	1.8420381614017	151	0.08	4.31814870528893e-09
Myd88	1.29298721903549e-13	-1.66881999657707	0.04	125	4.35684973326199e-09
Prkdc	1.32765575196528e-13	2.28267962005678	127	61	4.47366882182219e-09
Gm56878	1.33739883032282e-13	-0.954791276933289	79	182	4.50649909865579e-09
Uqcrh	1.41372351664548e-13	0.641149778402372	648	0.6	4.76368276168862e-09
H2-Q10	1.42084836141046e-13	-4.99320300535204	7	0.08	4.78769063860867e-09
Abl2	1.4273268022077e-13	1.94936913548814	112	53	4.80952039271908e-09
Nlrp3	1.43870546315473e-13	-5.31928238748185	4	0.07	4.84786192864619e-09
Papss2	1.50133202016405e-13	-4.95412511431086	1	65	5.05888837514479e-09
Gm32391	1.54910319218443e-13	4.01704634308975	16	2	5.21985811638466e-09
Mbtd1	1.55295671914603e-13	1.41901892900253	245	157	5.23284296083447e-09
Cracdl	1.58410197861372e-13	3.85042788240389	16	2	5.3377900271368e-09
Fam43a	1.6074029809519e-13	2.35726601537566	72	25	5.41630508461552e-09
Mbd4	1.64723575102512e-13	2.25914880026902	85	33	5.55052558665426e-09
Uap1l1	1.66701112507495e-13	-1.60544247105484	24	101	5.61716068705254e-09
Atp11a	1.73597443282901e-13	-3.05151372580057	7	76	5.84953944886064e-09
Nos1ap	1.77941633578326e-13	-2.2357810854286	11	78	5.99592128505528e-09
Klf5	1.81781995602879e-13	-4.59950418103736	2	66	6.12532612383462e-09
Vcam1	1.84142023537211e-13	-3.73947795366471	7	0.08	6.20484962510986e-09
Rcsd1	1.8560236956371e-13	1.11636318269063	354	255	6.25405744481876e-09
Crlf2	1.89522284258883e-13	-0.879357591152391	95	202	6.38614289038731e-09
Scaf8	1.91998373652263e-13	1.57028268405071	217	138	6.46957719858665e-09
Serpini1	1.97853517734125e-13	2.77597129481475	51	15	6.66687213356907e-09
Tiam1	2.0029929991658e-13	-0.326408680756002	96	0.21	6.74928520998907e-09
Zfp266	2.02337442898074e-13	2.00371536293802	111	55	6.81796247589349e-09
Rsrp1	2.02348069549308e-13	-0.448166289399532	322	477	6.81832055153349e-09
Gm43813	2.10123953214204e-13	2.43223009693516	78	0.03	7.08033672750581e-09
Gm16158	2.11976663419812e-13	3.06432796368077	21	3	7.14276565059399e-09
P4hb	2.14825092181519e-13	-0.439381130224985	161	0.28	7.23874630614845e-09
Nupr1	2.20417639342433e-13	-4.53037422233935	2	72	7.42719277528261e-09
Bmpr2	2.23160346850732e-13	-1.22245451229554	17	93	7.51961104748228e-09
Farsb	2.24650643489686e-13	2.13983571678614	134	65	7.56982808302844e-09
Iglv3	2.2853132192432e-13	3.4478990428756	22	3	7.7005914235619e-09
Clec2d	2.41553256639957e-13	1.07065328483277	254	148	8.13937853574e-09
Gtdc1	2.51513797394167e-13	1.01725769719118	254	161	8.47500891699386e-09
Gm27003	2.52018438908535e-13	2.1439903044136	67	24	8.492013317462e-09
Qrsl1	2.5434917750047e-13	2.59020339798842	68	24	8.57054988505584e-09
Erg	2.58275541499702e-13	2.72019106083474	132	67	8.70285264637396e-09
Cyb5r1	2.59898495390134e-13	-0.912881857315184	38	122	8.75753970066595e-09
Hmox1	2.62119711768363e-13	-3.57075344115453	15	81	8.83238580774674e-09
Tec	2.62189003543677e-13	1.74228493271079	0.14	71	8.83472066340773e-09
Dennd1b	2.62560563666731e-13	1.25492832216238	294	203	8.84724075331416e-09
Rnf166	2.64955842050321e-13	-0.94098896017093	53	0.15	8.92795205372763e-09
Scamp1	2.6573873367991e-13	-2.52559485111415	11	75	8.95433237007826e-09
Ppdpf	2.69692901953616e-13	1.52128505676832	258	174	9.08757202422905e-09
Cbx7	2.71232819744032e-13	2.39130243831199	56	16	9.1394610940949e-09
Arglu1	2.71741412130719e-13	1.34718499879397	314	227	9.1565986231567e-09
Stxbp2	2.73098935802948e-13	-0.566283606826096	0.11	225	9.20234174081613e-09
Nherf1	2.76117212498088e-13	-0.571846909919553	132	249	9.30404559233559e-09
Eya1	2.76166453560038e-13	2.53160952633522	68	25	9.30570481915903e-09
Aatk	2.7877418768171e-13	-7.14929133426838	1	57	9.39357502812288e-09
Hip1r	3.00852165175746e-13	1.81601365437678	122	56	1.01375145577619e-08
Kcnk13	3.02443731167064e-13	3.39706218178936	28	6	1.01911439654054e-08
Tbc1d1	3.11478404063822e-13	1.45217867293241	248	159	1.04955763033346e-08
Tlr2	3.11789826363426e-13	-3.024055300692	9	72	1.0506069989142e-08
Cdk6	3.31622995901954e-13	1.27816833777213	284	189	1.11743684699122e-08
Ldhb	3.36270373209099e-13	-1.42900717189297	7	75	1.13309664956538e-08
Rnf149	3.36690718751084e-13	-2.1481612977601	27	107	1.13451304590365e-08
Sbf2	3.39993565840716e-13	2.39796630547207	61	0.02	1.14564231945688e-08
Ifnar2	3.42402011237453e-13	-0.47803691804695	133	251	1.15375781706572e-08
Nampt	3.44923703946547e-13	-1.11226279256479	89	192	1.16225491281829e-08
Sdhaf2	3.5319817160118e-13	1.94458235805049	151	76	1.19013655902734e-08
Sntb2	3.69786690777086e-13	-2.15012392691072	21	97	1.24603323324247e-08
Kcnk12	3.69807040420778e-13	-6.30489234951503	0	62	1.24610180340185e-08
Rgs3	3.85257275269306e-13	-3.068864374627	0.01	77	1.29816291474745e-08
Fas	3.95030808717037e-13	-4.7395826984065	9	74	1.33109581305293e-08
Pdia3	4.00492546136248e-13	-0.45577994692782	0.21	331	1.3494996834607e-08
Hck	4.09335346835976e-13	-0.306602608696032	137	273	1.3792963846985e-08
Helz	4.1168575275091e-13	1.85523095385808	139	0.07	1.38721631246947e-08
Relb	4.169734530125e-13	1.75943608670925	79	0.03	1.40503374727092e-08
Zfp516	4.22336234439506e-13	-1.49550341776144	23	0.1	1.42310417556736e-08
Mirt2	4.43992556592129e-13	-5.02046565337705	2	65	1.49607731869284e-08
Ilf3	4.62089074614492e-13	1.99636909629807	149	0.08	1.55705534582099e-08
Pwwp2a	4.75557058674859e-13	2.21557560348144	112	52	1.60243706491081e-08
Adap1	4.76591080382803e-13	-1.31432769381387	24	0.1	1.60592130445789e-08
Crebzf	4.92594972565691e-13	1.76959238260741	127	62	1.65984801955735e-08
Atp5a1	5.3892095378831e-13	0.847855969415924	447	374	1.81594804588509e-08
Eml2	5.4091363504697e-13	-1.88131869736529	11	84	1.82266258465427e-08
Galc	5.46791642554211e-13	-3.0632149033263	7	77	1.84246911875067e-08
Bclaf1	5.4859945175407e-13	1.36262417556425	276	196	1.84856071263051e-08
Klf12	5.61998324856212e-13	2.57366367895436	42	11	1.89370955543549e-08
Zc3h12d	5.62704046625943e-13	1.99654946572557	89	37	1.89608755551078e-08
Itgb1	5.84668110091852e-13	-0.646223928146989	101	208	1.9700976637655e-08
AI467606	5.90659435881096e-13	-1.02757670219264	96	196	1.99028603514494e-08
Gm16282	5.97146587636424e-13	-7.93279732406939	0	59	2.01214514169969e-08
Hdac4	6.0109555623551e-13	-1.6025283726097	44	127	2.02545158629117e-08
Uchl3	6.10699600248351e-13	1.86226710377391	183	107	2.05781337299684e-08
Abcb4	6.13141789059289e-13	3.38624421049786	31	5	2.06604257241418e-08
Ccr6	6.13523186223968e-13	4.76624156704602	11	1	2.06732772830028e-08
Gm16214	6.21090629842079e-13	4.43685002133605	11	1	2.09282698631587e-08
Lca5	6.26560400527676e-13	2.96069152817239	26	5	2.11125792561806e-08
Rpgr	6.32589379813045e-13	3.39225072269685	39	0.01	2.13157317421804e-08
Tbkbp1	6.39336519670837e-13	-1.84468253559712	7	69	2.15430833668285e-08
Fars2	6.63866576267212e-13	2.01654052285412	206	0.13	2.23696481539e-08
Tmem9	6.71745188544639e-13	2.77997927093457	48	14	2.26351258732002e-08
Gm17619	6.93150075936648e-13	-4.00892542191644	11	73	2.33563849587613e-08
Itga1	6.94928122650556e-13	-2.73338183092176	9	74	2.34162980208331e-08
Crebrf	7.15057142668012e-13	1.17916118355502	189	107	2.40945654793413e-08
Eif3f	7.31880113086917e-13	0.742051620025919	0.52	449	2.46614322905768e-08
Rassf4	7.48137440756808e-13	-0.994958334622945	51	145	2.52092392037414e-08
Mfsd4a	7.60660746322274e-13	2.55566557786992	42	0.01	2.56312245080753e-08
Il17ra	7.72833674726722e-13	-0.74633813391048	193	316	2.60414035035916e-08
Kdm6a	7.77978514125427e-13	1.34268290052895	254	168	2.62147640119704e-08
Ebp	7.82027681876037e-13	-0.734100314356399	78	183	2.63512047684949e-08
Atf1	7.85056025825365e-13	-0.681128549331267	151	0.27	2.64532478462115e-08
Lmo2	8.23539603221487e-13	-0.183117560683803	94	204	2.77499904701512e-08
Max	8.73442105727175e-13	-1.00161353568269	133	237	2.94315051945829e-08
Inhba	8.7989458305765e-13	-2.90709303053011	4	66	2.96489278707106e-08
Zfhx3	8.83059831881021e-13	-1.41550299113353	35	115	2.97555840950629e-08
Rnf145	9.13908736358094e-13	1.4411789182523	139	69	3.07950687803223e-08
Hnrnpk	9.34805718472413e-13	0.612097191448543	546	504	3.14992134896464e-08
Pvt1	9.61142777050636e-13	1.90551894749429	73	27	3.23866670154982e-08
Traf6	9.95239005689919e-13	2.12737075195257	125	61	3.35355735357275e-08
Klc3	1.00295426800453e-12	4.10132435428006	0.01	1	3.37955470146807e-08
Wdr6	1.00880551872079e-12	2.22967750175056	0.07	26	3.39927107588157e-08
Gm40770	1.01104172439402e-12	3.18971852491644	0.01	0	3.4068061945181e-08
Cbl	1.04046830022536e-12	-0.260673787710781	215	364	3.50596198443938e-08
Glud1	1.09777538057612e-12	-0.475963923325415	179	306	3.69906392238931e-08
Frmd6	1.10420535759203e-12	2.41881213784314	62	21	3.72073037294212e-08
Car3	1.12256962549906e-12	2.94880532946637	29	7	3.78261061008165e-08
Ythdc1	1.12739350464452e-12	1.34010061603005	293	206	3.79886515325016e-08
[truncated: 1,077 more rows]

## Sheet: markers_DCs (conventional)
	p_val	avg_log2FC	pct.1	pct.2	p_val_adj
Ciita	0	4.59483047322941	561	21	0
Zbtb46	0	6.50356517803048	302	3	0
Batf3	4.5247914351192e-280	4.92654117841632	453	15	1.52467372197777e-275
Cd209a	3.74160217048901e-254	5.34847673181284	489	19	1.26077026736798e-249
Xcr1	2.71117499582939e-221	8.50301167085415	137	1	9.13557526594673e-217
Zfp366	1.7097165301153e-212	5.93397593766081	194	2	5.76106081987651e-208
Ifi205	3.17942875138635e-208	5.84526190677566	245	5	1.07134031206715e-203
H2-DMb1	4.70022382168094e-199	4.16839004149408	928	114	1.58378741895361e-194
Tbc1d9	5.9606858615179e-195	3.95045037964217	496	29	2.00851270789707e-190
Septin3	7.07418120755618e-195	9.57568394230493	94	0	2.38371609969813e-190
H2-Eb1	1.17107509333675e-185	4.1526285696455	957	103	3.94605463450752e-181
H2-Aa	4.55772795180755e-174	4.15695630354401	986	112	1.53577201064107e-169
Flt3	7.50013239967329e-160	3.75237003812489	446	32	2.52724461339391e-155
Tlr3	4.73627159816033e-159	6.11286138857145	122	1	1.5959340777161e-154
Clec9a	1.36956310660335e-157	4.19519006061646	252	9	4.61487984401066e-153
Nccrp1	5.69684336615264e-157	5.76340165762247	151	3	1.9196083406588e-152
Gcsam	3.05231474264633e-137	5.89607072087776	94	1	1.02850797568211e-132
Ckb	6.87166341968798e-137	3.7342630542428	374	23	2.31547570589806e-132
H2-Ab1	2.72681444603795e-136	4.30751417823712	978	143	9.18827395736947e-132
Pid1	1.66702021578305e-130	3.23928177475849	892	148	5.61719131910255e-126
Adgra2	4.8967365307846e-129	6.16357144096912	122	2	1.65000434141318e-124
Shtn1	8.4549527771191e-123	3.66697154041096	353	23	2.84898088777805e-118
H2-DMa	6.66888147782047e-122	3.36725834398955	928	197	2.24714630276639e-117
Tspan33	4.66740488883312e-121	3.54280606741499	266	12	1.57272875134121e-116
Kctd14	7.05262681292566e-121	4.17416484900755	367	27	2.37645313088343e-116
Htr7	1.27896316063944e-120	7.31299141281235	94	1	4.30959426609065e-116
Fgd2	3.14175270787616e-119	3.42501028771426	475	44	1.05864499244595e-114
Rnf150	7.13033409015841e-114	4.01895163203449	345	24	2.40263737501978e-109
Ifi211	1.07317406520885e-113	3.75372887900226	439	41	3.61616733012775e-109
Srgap3	2.75753934616284e-113	2.9914664648917	381	0.03	9.2918045808303e-109
Ust	3.28873288148205e-112	3.01929349847674	367	27	1.10817143174419e-107
Cd74	3.5621488360554e-107	3.93418088849164	1	196	1.20030167179723e-102
Ap1s3	6.06160663902921e-102	2.96706651817153	518	61	2.04251897308728e-97
Cbfa2t3	2.31164614726817e-100	2.98945660978078	683	0.11	7.78932285783482e-96
Tlr11	5.25172512335683e-100	7.0367700497807	65	0	1.76962129756632e-95
Itgb7	8.98055531630971e-97	2.63180469858822	755	136	3.02608791938372e-92
Rtn1	7.07222152188704e-94	3.53260478392007	216	12	2.38305576401506e-89
Dpp4	1.9392260231476e-91	2.21691322476051	489	56	6.53441600759815e-87
1700025G04Rik	3.32432291758205e-91	3.17203445312363	532	71	1.12016385030845e-86
Otulinl	3.0958341286171e-90	2.82881942055702	784	171	1.04317226797882e-85
Kmo	1.13078277342856e-88	2.42070753475612	381	35	3.81028563334487e-84
Plekho1	2.4240528736108e-86	2.66387264896366	597	93	8.16808856291897e-82
Anpep	2.14980587276881e-85	4.63143213267963	101	3	7.24398586888177e-81
Olfm1	6.17295232835106e-85	3.16350253461861	0.41	45	2.08003801656117e-80
Gm20513	8.37983160522251e-85	3.90253635902771	137	5	2.82366805769578e-80
Ccdc88a	7.12020935928997e-82	2.37004870246737	813	0.18	2.39922574570635e-77
Trerf1	7.53082545835313e-82	3.00974930163001	719	154	2.53758694644667e-77
Aif1	1.14428043697129e-80	2.81909544296931	568	87	3.85576736041846e-76
Ccr2	1.20067636749428e-80	2.02742279221014	885	205	4.04579908790873e-76
Amz1	2.7498481881924e-79	3.09606933246336	223	15	9.2658884549331e-75
Crip1	1.60044134558347e-77	2.67508429492857	1	435	5.39284715807806e-73
Fam149a	2.19160990694928e-77	6.97364356046496	0.05	0	7.3848487424563e-73
Cxcl16	1.96505670150955e-76	3.79843151788085	158	8	6.62145506140657e-72
Dpysl2	3.22839276927736e-76	2.5250912763163	597	105	1.0878392275357e-71
Rnd3	5.02102175799301e-75	2.60203537747472	489	71	1.69188349157333e-70
Cdk14	3.58323789740695e-73	2.15016679442272	417	55	1.20740784191025e-68
Fcgrt	3.58932384713988e-73	2.4524334041066	424	52	1.20945856353225e-68
Cd48	4.24438773701334e-73	2.42373940212568	799	207	1.43018889186401e-68
Naaa	7.48083347278547e-73	3.28212516603486	604	113	2.52074164698979e-68
H2-Oa	1.76881776260565e-71	2.94614551182513	302	0.03	5.96020833287598e-67
Gpr4	8.34611349094755e-71	5.6411292562774	0.05	0	2.81230640190969e-66
Gm38410	1.25388083826736e-70	8.8101298919808	29	0	4.22507687262571e-66
Cst3	2.63695285102819e-70	2.92961549128724	993	0.63	8.88547632682457e-66
Tmem176b	8.10069569386292e-70	2.99560786106423	532	95	2.72961042100405e-65
Mndal	2.8258272860123e-69	2.22198639140271	784	195	9.52190762294705e-65
Ifi30	4.778232601288e-69	2.3942439615505	784	184	1.61007325733e-64
Nav1	7.42189109508185e-69	2.57233886067711	561	0.1	2.50088042339878e-64
Ptms	1.0203847075567e-68	2.02753207581411	734	161	3.43828831058304e-64
Ahnak	1.72589272933281e-68	2.11008593194185	734	169	5.81556814075984e-64
S100a10	1.74072044729663e-68	2.25524231914304	914	265	5.86553161921074e-64
Rnase6	2.32760144575107e-68	1.93755031049366	676	135	7.8430858316028e-64
Itpr1	2.70721479930143e-68	2.26461236834384	734	181	9.12223098772611e-64
Pak1	4.13240498234701e-68	2.80910102338097	504	85	1.39245518285165e-63
Ms4a6c	7.57490318556822e-68	2.09420652715616	849	204	2.55243937740907e-63
Dock4	1.102537433808e-67	2.55835394537783	468	72	3.71511013695943e-63
Slc46a3	1.73732297471236e-67	2.89324423318114	273	24	5.85408349559077e-63
Cysltr1	7.73849382334622e-67	3.68679174559547	252	21	2.60756287871474e-62
Ly86	1.37690220274292e-66	1.95179869546793	719	162	4.63960966236253e-62
P3h2	4.10773382607442e-66	4.94799596861255	79	2	1.38414199003404e-61
Tmsb10	1.55453302596106e-62	2.38108539642876	1	0.61	5.23815448427838e-58
Rab7b	5.20186336275537e-62	4.06715932486889	0.23	21	1.75281987871405e-57
Rassf4	6.30002888032499e-62	2.33400575742225	619	132	2.12285773151431e-57
Ppfia4	1.04666146110692e-61	2.55067915764946	468	73	3.52683045934589e-57
Prcp	1.29845756144173e-61	2.07909526553838	734	179	4.37528259903405e-57
Adap2	1.33774917332025e-60	3.27194520372269	0.18	13	4.50767961441992e-56
Slc8a1	3.68718975766063e-60	1.75582547972648	698	157	1.24243546074133e-55
Fgfr1	1.27954199034095e-59	4.48542655671331	129	6	4.31154469065285e-55
Arhgap5	1.7593207572847e-59	1.86496710631645	345	46	5.92820722374651e-55
Bmyc	1.75247946297625e-58	2.22656030999208	432	75	5.90515479844477e-54
Or10aa1	2.08792692890087e-58	4.04110946134429	94	3	7.03547857962437e-54
Ctss	2.85942261357927e-58	1.55204189346555	885	239	9.63511043871672e-54
Tnni2	6.20377079932906e-58	2.68080418240383	0.23	24	2.09042260854192e-53
Gm2a	7.30070540777799e-58	1.93505163656949	871	288	2.46004569420487e-53
Gng10	1.03599241757745e-56	2.05438074629966	871	351	3.49088005026896e-52
Parp8	1.42464918754572e-56	1.84184554866169	791	238	4.80049790235407e-52
P2ry6	3.37497755590777e-56	2.77042896937159	281	31	1.13723243723868e-51
Rps11	5.1416180823929e-56	1.57471687497587	993	648	1.73251962904311e-51
Clec4b1	2.45673478917512e-55	3.12995313165094	338	45	8.27821354560448e-51
Phf11b	2.58683110527922e-55	3.1274604428087	266	28	8.71658609234885e-51
Ctsh	3.25301308001422e-55	1.72244993728762	863	276	1.09613528744159e-50
Grap2	7.72551357729882e-55	1.38936289251372	324	47	2.60318905500661e-50
S100a4	3.42187995074812e-54	1.94165844549849	791	201	1.15303666820409e-49
Lat2	6.32863798567107e-54	2.18235330507314	0.54	114	2.13249785565172e-49
Arhgap22	9.48561551232191e-54	4.16564918455786	86	3	3.19627300303199e-49
Ms4a4c	1.05968850964581e-53	2.05555084281805	619	139	3.57072640210251e-49
Cd207	2.01316538899589e-53	8.99936178604258	22	0	6.78356209476055e-49
Pip4k2a	7.65545008834714e-53	1.50138094819076	849	259	2.57958046176945e-48
Tmtc2	1.5981049631369e-52	4.03629581496595	194	15	5.3849744837861e-48
Ccl22	3.63316037207788e-52	6.31077507014791	36	0	1.22422971897536e-47
Clec10a	5.51413861389011e-51	3.47892216194381	396	68	1.85804414733641e-46
Snx22	6.13821164928937e-51	4.52293678639807	65	2	2.06833179734455e-46
Mycl	6.42737798056674e-51	3.6596446095288	115	6	2.16576928433177e-46
Dipk1a	1.84348619370625e-50	1.78381028274435	669	0.18	6.21181107831259e-46
Ank	5.44835497424585e-50	3.07802439382629	309	42	1.83587769212188e-45
Bach2	1.07330757308957e-49	-0.329513118790412	547	115	3.61661719828262e-45
Cfh	1.48322162061043e-49	2.76512377119311	266	33	4.99786357280891e-45
Ptpro	2.01830819157144e-49	2.22377460887293	504	102	6.80089128231914e-45
Mrc1	2.02974906555237e-49	2.57588916678066	0.18	13	6.83944245128527e-45
Grk3	6.94057110155658e-49	2.30908493663313	424	77	2.33869483838051e-44
Pianp	1.18494965992213e-48	5.68522723009431	36	0	3.99280637407359e-44
Ccnd1	2.14267876190927e-48	2.21335186696932	237	26	7.21997035612948e-44
Rab43	2.79898134168011e-48	2.17644865218961	0.59	147	9.43144752892529e-44
Anxa5	3.02860116329797e-48	1.93692207374584	734	216	1.02051744798488e-43
Pkib	8.8674447042029e-48	1.86117746959102	453	91	2.98797416752821e-43
Cd226	1.3187486502365e-47	1.4483417011844	187	19	4.44365545183692e-43
Cd2ap	2.5011346053949e-47	1.92920906032141	417	79	8.42782316633866e-43
Gm56896	2.91497442969934e-47	4.61763239609512	65	2	9.82229783831491e-43
Vim	5.24926453116274e-47	1.85392428071066	906	0.39	1.7687921764206e-42
Naga	5.68483076627714e-47	2.64531165754883	0.41	82	1.91556057500474e-42
Gpr183	6.23332772818671e-46	1.93268153065764	338	54	2.10038211128979e-41
Prex1	8.02500876921325e-46	1.31366345029381	719	0.2	2.7041069548741e-41
Cyp27a1	1.84264387986161e-45	2.75876093693528	245	31	6.20897281758169e-41
Rbpj	2.79853007104437e-45	1.73585045769104	511	136	9.4299269273911e-41
H2-Ob	3.25564617656371e-45	1.28864583470265	0.18	25	1.09702253565491e-40
Lrrk1	6.04032590515321e-45	2.30775501491256	0.41	85	2.03534821700042e-40
Strip2	7.76724260702594e-45	4.82444445930131	86	4	2.61725006886346e-40
Lgals1	9.88776696190639e-45	1.77160537031729	878	325	3.33178195548398e-40
Irf5	2.90127021953878e-44	1.71152336929217	532	0.12	9.77612013175787e-40
Ext1	3.7099486589688e-44	1.88263195251115	561	138	1.25010430012613e-39
Dapk1	5.50389758875862e-44	2.63376312063311	295	44	1.85459333150811e-39
Rpl10	6.06407192833426e-44	1.38165235163763	993	0.62	2.04334967697151e-39
Raph1	7.30305288115059e-44	2.51879741855074	396	75	2.4608366988325e-39
Bcl11a	1.47654638575931e-43	1.59449607868891	568	154	4.97537070145457e-39
Ddit4	1.57229045455483e-43	1.95019880116201	0.23	0.03	5.29798991566796e-39
Tmem176a	1.77049579390257e-43	2.90783447458773	403	79	5.96586262713409e-39
Mob3b	2.77621039138061e-43	1.9155237969911	496	113	9.35471853479609e-39
Rpl3	7.78317013389103e-43	1.41809050557258	978	495	2.62261700831592e-38
Alcam	1.2524097026995e-42	1.36666419112742	849	323	4.22011973421625e-38
Cd180	1.37050969653737e-42	1.67953680221168	424	85	4.61806947345231e-38
Stxbp6	1.87401004689708e-42	2.23103574441548	504	117	6.31466425402441e-38
Camk1d	3.47064078637684e-42	1.48830500004375	835	0.29	1.16946711937754e-37
Lpxn	4.12049617474728e-42	1.75979061800429	367	64	1.38844239104284e-37
Nfatc2	6.03523650714753e-42	2.25688374528325	223	29	2.03363329344843e-37
Tns3	6.67841340584366e-42	2.15251920496735	489	114	2.25035818123308e-37
Macroh2a1	7.4117485514077e-42	1.54302786482823	871	364	2.49746279188234e-37
Bex6	1.14053860671946e-41	3.04846989804057	281	41	3.84315888920188e-37
Psmb8	1.33776754108735e-41	1.68366696165782	856	369	4.50774150644793e-37
Heatr5a	1.43174542837408e-41	1.74282142631096	518	124	4.82440939544932e-37
Plekha1	1.68107265298964e-41	2.46808792087637	324	53	5.66454241151388e-37
Slc9a9	1.84540329671413e-41	1.20708728766752	633	166	6.21827094860793e-37
Mcub	2.17383723148212e-41	2.42805577816349	367	67	7.32496193520215e-37
Hepacam2	2.46692737897111e-41	4.50118820008609	58	2	8.31255849618105e-37
Apba1	7.13134060410677e-41	1.86356867546444	525	133	2.40297652995982e-36
Gltp	1.07984768665255e-40	1.66098441843098	647	206	3.63865476494442e-36
Evi2a	1.28429216702461e-40	1.74027267751357	496	122	4.32755088600614e-36
Sh3bgrl	1.72326302510587e-40	1.72612994144642	727	253	5.80670708939675e-36
Klrk1	2.99873580735253e-40	1.3758578223521	165	0.02	1.01045401764551e-35
Slamf7	4.6266003714544e-40	1.94784124480737	209	27	1.55897926116527e-35
Rpl21	5.62828092040762e-40	1.1813581526778	986	626	1.89650553894055e-35
Rpl14	7.43157398173966e-40	1.25238959762871	993	552	2.504143168887e-35
Cd163	9.23476479239313e-40	3.62257790483915	94	5	3.11174634444479e-35
Cd300lg	1.09635452048876e-39	2.93309934202259	273	41	3.69427619223894e-35
Npc2	1.1261233388608e-39	1.49056582381733	878	395	3.79458520262536e-35
Marchf1	1.50844205325955e-39	1.25772231319057	568	143	5.08284634266337e-35
Ece1	1.54760845995849e-39	2.83317804344421	252	35	5.21482146667613e-35
Rps5	1.58551835742583e-39	1.1996132819119	993	627	5.34256265718208e-35
Avpi1	1.65102579950835e-39	3.3235446075547	0.18	22	5.56329653402333e-35
Mpeg1	6.23062151954615e-39	1.1741232805465	784	249	2.09947022722627e-34
Tnfrsf11a	6.42522438539882e-39	3.06057604297116	173	17	2.16504360890398e-34
Adam23	8.25877638272693e-39	5.84376357701396	58	2	2.78287728992367e-34
Myo9a	1.05810925585977e-38	1.7518953310124	0.46	105	3.56540494854508e-34
Dbn1	1.05923798536607e-38	3.91395963866578	43	2	3.56920831548952e-34
S100a8	1.09136654471966e-38	-8.49499768524154	0.18	703	3.67746870908736e-34
Gm38875	1.40889586116804e-38	4.49495157101246	94	5	4.74741549379184e-34
Limd1	1.63186758269827e-38	2.0730450205729	0.46	107	5.49874100666008e-34
Npm1	3.13810881355985e-38	1.28230943634709	899	356	1.05741714581713e-33
Epsti1	3.42082758601494e-38	1.86347839847626	604	163	1.15268206338359e-33
Plekhm3	4.02994310220394e-38	1.1533924110342	0.54	138	1.35792962771864e-33
Nfkb1	4.40462829041596e-38	1.52494087193012	748	264	1.48418354873856e-33
Ifi209	5.71841290530033e-38	1.98311136118484	367	73	1.92687641257e-33
Dock10	7.08925907711085e-38	1.33953328780912	885	385	2.38879673862327e-33
Acer3	7.61644839568589e-38	1.92118424718312	0.64	223	2.56643845141032e-33
Tifab	8.57874499004926e-38	1.73631352805855	482	132	2.890693911847e-33
Mrpl52	8.75489793103842e-38	1.44028616321369	806	308	2.95005040684271e-33
Ass1	1.88803234308184e-37	2.18428119221489	482	118	6.36191378324856e-33
Eps8	3.24400124328767e-37	1.56081123216429	252	36	1.09309865893821e-32
Rcn3	5.21658061470572e-37	3.12292202341351	173	0.02	1.75777900393124e-32
Syngr2	7.65475228219635e-37	1.70057697951639	727	285	2.57934532900888e-32
Ehf	1.39287674384585e-36	5.28324820088295	43	1	4.69343747606296e-32
Rplp0	1.47864100412282e-36	1.19913377558714	993	615	4.98242872749225e-32
Ppib	1.91349742439079e-36	1.37425184335982	827	336	6.44772092122721e-32
Pitpna	2.94270540418516e-36	1.44983131274114	777	309	9.9157401299423e-32
Rpl13	3.03119954713996e-36	1.12585095412579	1	703	1.02139299940428e-31
Cd209b	3.40057026729142e-36	8.47192018343079	14	0	1.14585615726652e-31
Cyp8b1	3.40057026729142e-36	8.01892069905585	14	0	1.14585615726652e-31
Taok3	4.15813828634936e-36	1.44835562890611	655	221	1.40112627696828e-31
Gm15987	5.70989405887622e-36	1.58566411422292	576	165	1.92400590207893e-31
S100a9	7.02856713397693e-36	-8.81246739063285	122	663	2.36834598146487e-31
Eef1d	9.17425455811867e-36	1.39134696526156	777	309	3.09135681590367e-31
Btla	1.21822320843272e-35	1.89923459023937	245	35	4.10492492313488e-31
Selenow	1.27199736323004e-35	1.43949401870407	763	288	4.28612231513993e-31
Hdac9	1.84389269719633e-35	1.736421137779	0.54	159	6.21318083247276e-31
Rpl18a	2.1026346755957e-35	1.05348253675051	993	752	7.08503780288729e-31
Klf4	2.42426300575087e-35	1.58699311577665	504	124	8.16879662417815e-31
Eef1a1	3.5475644509646e-35	1.17124509721568	993	615	1.19538731739703e-30
Gramd3	4.17477379028175e-35	1.48456866953852	223	35	1.40673177637334e-30
Akt3	4.85199742091091e-35	1.19653887642584	554	155	1.63492905095014e-30
Psme2	1.05452859961146e-34	1.53109187160456	763	315	3.55333956925076e-30
Fbl	1.3553609776443e-34	1.67732388224583	626	201	4.56702435027024e-30
H2-DMb2	2.07202391047203e-34	2.09269801249083	245	37	6.98189176872654e-30
Acss1	2.47175039651669e-34	1.37012432878975	295	49	8.32881013610263e-30
Gas5	2.68482127122356e-34	1.30384158675747	835	329	9.04677375551491e-30
Rpl32	3.15050842774254e-34	1.09231901437169	993	679	1.06159531981213e-29
Rps4x	3.46220430328186e-34	1.15321250199197	986	623	1.16662436203386e-29
Rtraf	3.95746230818881e-34	1.52010078980103	705	264	1.3335064993673e-29
Gdi2	3.9761319024462e-34	1.35105443540311	871	392	1.33979740584827e-29
Stx16	4.04377531999262e-34	1.45302943085948	518	149	1.36259053182471e-29
Pld4	4.13851906925025e-34	1.26238617600599	691	209	1.39451538557457e-29
Gpr68	4.5870958051992e-34	2.6792167326236	86	6	1.54566780251992e-29
Rpl13a	6.14948655135223e-34	1.01861498024221	993	715	2.07213098834365e-29
Itm2c	6.95560699734527e-34	1.52857504940576	475	131	2.34376133382546e-29
Dexi	7.02328643020577e-34	2.11315545898694	201	27	2.36656659552214e-29
Ids	8.68549399573038e-34	1.90961558722596	0.23	37	2.92666405680131e-29
Tmem109	1.09920174438322e-33	2.19108632411044	353	74	3.7038701978737e-29
Ppp1r14a	1.59835950768549e-33	3.60998763003326	29	1	5.38583219709704e-29
Slc22a23	1.81841883548548e-33	2.45227404266466	86	5	6.12734410805188e-29
Tbxas1	2.28396423765191e-33	1.98524054070097	353	77	7.69604589519186e-29
Psap	3.36580470211635e-33	1.16098485061647	986	572	1.13414155242512e-28
Ctsz	6.72895128702048e-33	1.29959106807648	748	296	2.26738742567442e-28
Ifi203	7.18571793238562e-33	1.61120957380134	518	146	2.42129951449666e-28
Nme2	8.48942721649862e-33	1.2499893452517	871	337	2.86059739487137e-28
Rgs10	8.69593570435721e-33	1.89753886297154	482	139	2.93018249494021e-28
Ccl9	1.18974424082791e-32	1.82267189836079	576	181	4.00896219389374e-28
Rpl26	1.26087607857218e-32	1.09655426262718	986	643	4.24864803435682e-28
Cyb5a	1.29371675808066e-32	1.7352793532279	576	0.19	4.3593079880286e-28
Nap1l1	1.41143801833009e-32	1.38045786034875	784	332	4.75598154656506e-28
Arhgef40	1.64635325370028e-32	3.92424599435481	79	6	5.54755192366846e-28
Tmem51	3.23595055148063e-32	1.97840377803221	245	38	1.09038589782691e-27
Ahcyl2	3.49569544992583e-32	1.54863423373127	424	107	1.17790953880701e-27
Fancl	3.49597274422e-32	2.23898980120254	281	0.05	1.17800297589237e-27
Ffar4	3.59411773444854e-32	3.33718865426158	72	4	1.21107391179978e-27
Aim2	5.32286681254013e-32	1.17690139602471	439	113	1.79359320115352e-27
Rpl17	6.27964840458563e-32	1.0409697280805	986	668	2.11599032640918e-27
Sub1	7.13174483760051e-32	1.12338855617522	986	566	2.40311274047787e-27
Il6st	7.79722651380976e-32	2.3611177426503	353	75	2.62735344609334e-27
Gm11808	8.23411372740431e-32	1.10078827057803	971	539	2.77456696158616e-27
Lsp1	1.71610287078038e-31	1.20178590380038	928	509	5.78258023338156e-27
Rpl4	2.05570906672914e-31	1.16764705846481	0.95	522	6.92691727125052e-27
Ctnna1	2.31672416770701e-31	1.72925588331715	439	118	7.80643375550554e-27
Rpl10a	3.34172165694282e-31	1.13667825132431	971	511	1.12602652952345e-26
Pomp	3.83692885973691e-31	1.20735023685599	827	395	1.29289154857695e-26
Ocstamp	3.86609031164267e-31	5.34010018175941	36	1	1.30271779141111e-26
Rps6	4.1116922602946e-31	1.0675134584815	971	647	1.38547582402887e-26
Irf8	5.4703821707194e-31	1.91923481812608	561	174	1.84329997624561e-26
Hp	6.69719956795606e-31	-4.08893680330602	0.23	665	2.25668836641847e-26
Iqgap2	7.8383961010977e-31	1.41861194943883	698	0.27	2.64122595022588e-26
Rpl35	8.92859696850057e-31	1.01383062509242	993	605	3.00858003450595e-26
Rpl28	9.00958582329813e-31	1.0355931479466	978	608	3.03587003901854e-26
Capn2	9.68462814444234e-31	1.83952819523675	338	71	3.26333229955129e-26
Rps19	1.63168787444055e-30	0.991105653451386	1	677	5.49813546171489e-26
Hspa8	1.6814274711916e-30	1.30042420471626	906	495	5.66573800692722e-26
Rps26	1.73097772285323e-30	1.03969299375861	986	648	5.83270253492623e-26
Rpl7a	2.11233882276308e-30	1.13356970288709	971	518	7.11773689718247e-26
Eif3f	2.16018282639787e-30	1.24244783960209	885	449	7.27895205183027e-26
Coro2a	2.1719553793005e-30	1.41510550859008	453	118	7.31862084609095e-26
Rpl6	2.18043545753878e-30	1.0260087414163	993	592	7.34719531772266e-26
Rpl39	2.29240731402458e-30	1.02696102044107	993	667	7.72449568533722e-26
Chn2	2.37139597878899e-30	2.00787040507422	288	56	7.99065589012738e-26
Extl3	2.42713984976841e-30	1.91098553676826	209	38	8.17849043777965e-26
Rpl19	3.77859671597684e-30	1.02374956010827	1	643	1.27323594941556e-25
Mbnl1	5.44840151425262e-30	1.00613253476711	957	546	1.83589337424256e-25
Rpl15	7.22930776285652e-30	1.09920999713699	942	525	2.43598754377213e-25
Rps3	7.72439669682902e-30	0.918388395666766	993	689	2.60281271096351e-25
Lrrc8c	1.04608830152327e-29	1.41717344320596	353	76	3.52489914081281e-25
Phactr2	1.05496862422558e-29	1.27623748044624	633	219	3.55482227619052e-25
Phf11a	1.16481752617746e-29	3.87792412430252	72	4	3.92496913620757e-25
Anxa6	1.29286619715304e-29	1.35876209964182	532	161	4.35644193792687e-25
Gm43914	1.32726490820903e-29	3.34786328590613	0.05	2	4.47235183470115e-25
Cd68	1.51086774045832e-29	1.36081617095999	482	127	5.09101993824836e-25
Rpl18	1.56236134946033e-29	1.01911141979917	986	621	5.26453280314154e-25
BC035044	1.75407881534067e-29	1.53993305470428	496	145	5.91054397617192e-25
Rpl35a	1.93169274494489e-29	0.890348636362247	993	776	6.50903187336631e-25
Wls	1.96183870112874e-29	1.55826909069472	619	235	6.6106116873234e-25
Sgk3	1.96873947383098e-29	1.1732579670858	655	232	6.63386453102086e-25
Pals2	2.30302544478459e-29	2.2226851110257	424	116	7.76027453874616e-25
Sdc3	2.5484687005094e-29	1.28866760345462	194	0.03	8.58732013323648e-25
Mdfic	2.60273090587164e-29	1.54916883452947	324	0.07	8.77016206042509e-25
Napsa	2.85695456005307e-29	1.58801536744192	727	312	9.62679408555484e-25
Eef1b2	2.95948458075198e-29	1.17489194883798	863	392	9.97227924330188e-25
Vhl	3.16400618456679e-29	1.43506259510329	266	61	1.06614352395163e-24
Gsr	4.34688385938888e-29	-3.58325930034838	302	677	1.46472598525968e-24
Chsy3	4.38294755851059e-29	3.75343446374707	36	2	1.47687800931573e-24
Prkar2a	5.20815576620515e-29	2.50730610628367	309	65	1.75494016698049e-24
Abca9	5.21565512274925e-29	2.61124091284932	0.18	25	1.75746715016159e-24
Sult1a1	5.70921804274099e-29	4.44517723844305	58	2	1.923778111682e-24
Dna2	7.87939625472288e-29	1.77711926526248	432	126	2.65504136199142e-24
Rrad	8.20423214136911e-29	2.94169068906712	86	7	2.76449806235574e-24
Efr3a	8.48029326107447e-29	1.7334816826393	468	0.14	2.85751961725165e-24
Rpl23a	8.57999468940916e-29	0.927139370516852	1	707	2.89111501054331e-24
Piezo1	8.97722872758236e-29	1.90138659234465	345	76	3.02496699204615e-24
Rps7	9.56584394116968e-29	1.05051924859398	964	591	3.22330677441654e-24
Rbm7	1.01175274408629e-28	1.28636305422243	568	191	3.40920204647318e-24
Trappc5	1.04554635635264e-28	1.55976602717549	525	178	3.52307300236587e-24
Col23a1	1.08033489436461e-28	3.58833312688466	79	4	3.64029646005097e-24
Ly9	1.10089890915053e-28	1.88812972433329	259	47	3.70958896427361e-24
Eif3k	1.15150647121002e-28	1.14568136081326	878	0.44	3.8801162053893e-24
Gpr141b	1.18904331558342e-28	4.74356274414628	0.05	2	4.00660035618991e-24
Rpl22	1.2231394653571e-28	1.07647463676955	971	514	4.12149074246727e-24
Arl6ip5	1.31631910290624e-28	1.345492608328	662	251	4.43546884915285e-24
Hnrnpa1	2.79772945565477e-28	1.141835096425	777	325	9.4272291737743e-24
Cd83	2.93037319261922e-28	1.95569177293342	0.18	26	9.87418550984972e-24
5031439G07Rik	3.2504014708042e-28	1.09796688839949	453	126	1.09525527960218e-23
Prdx1	3.55827167072317e-28	1.06663910464557	871	367	1.19899522216688e-23
Pvt1	6.22781320947466e-28	1.88328183516707	187	29	2.09852393906458e-23
Bst2	6.34478329038469e-28	0.266222527999928	0.59	191	2.13793817752802e-23
Arhgap26	7.32793947049459e-28	0.884992267042116	669	233	2.46922248397786e-23
Lgmn	7.78615566523008e-28	1.17531866077713	302	62	2.62362301295593e-23
Rpsa	7.97086208990684e-28	1.01369883332456	942	583	2.68586168981501e-23
Rack1	8.65441526519254e-28	1.08080369875789	921	474	2.91619176775928e-23
Rps16	1.11976674307084e-27	0.856380389753325	993	769	3.77316601745151e-23
Erp29	1.25106363270155e-27	1.14229229953162	777	338	4.21558401675114e-23
Psme1	1.2551187518179e-27	1.41633455983437	705	318	4.22924814612561e-23
Cldnd1	1.39501403939651e-27	2.45592041678516	302	0.07	4.70063930715047e-23
Slamf8	1.46154343231398e-27	2.5603000900517	108	0.01	4.9248167495252e-23
Psma7	1.49397244099195e-27	1.20660826689419	863	436	5.03408953716648e-23
Cx3cr1	1.62763868109239e-27	1.70623078947343	338	79	5.48449129980891e-23
Ms4a6b	1.70490639697399e-27	1.57040442314032	453	0.13	5.74485259524355e-23
Commd8	1.79578537411501e-27	1.57902794069103	504	0.16	6.05107839661794e-23
Txndc15	1.81989642893485e-27	1.84296708321795	353	0.1	6.13232300693887e-23
Dapp1	2.22727643405644e-27	1.25778738614056	511	161	7.50503067219658e-23
Hint1	2.53440863817538e-27	1.08301879753558	871	413	8.53994334719577e-23
Slfn5	2.65334401835362e-27	1.48575826349088	252	57	8.94070800424436e-23
Rps15a	2.8153695934754e-27	0.93525586202031	993	654	9.48666938217471e-23
Ifi35	3.44640129065201e-27	1.73566319729108	381	0.1	1.1612993788981e-22
Bmp2k	3.61200938946875e-27	1.39203406561678	0.46	144	1.21710268387539e-22
Rps13	3.75820358114335e-27	0.91978467810125	993	0.66	1.26636427870206e-22
Akr1a1	3.91819400372161e-27	1.28525710676307	698	306	1.32027465149403e-22
Slc38a9	4.14999810234586e-27	1.53480644857318	396	108	1.39838336056646e-22
Clta	4.21719141698606e-27	1.09779783314256	899	441	1.42102481986762e-22
Bloc1s2	4.61976095996728e-27	1.18276819217723	612	229	1.55667465307058e-22
Rasa4	5.47864136347363e-27	2.08759099543347	252	52	1.84608299383608e-22
Ncoa3	6.00137861754856e-27	1.04545073315548	561	188	2.02222453896916e-22
Srebf2	6.36625922751012e-27	1.26946852229087	453	133	2.14517470930181e-22
Vrk2	6.63625151216429e-27	1.54130203669603	489	151	2.23615130953888e-22
Zmiz2	7.16620909356189e-27	1.71418474692719	338	76	2.41472581616661e-22
Atp10d	7.99157582637431e-27	1.79427925721154	302	65	2.69284139045509e-22
Rala	9.88194368228666e-27	1.36295628637267	453	0.14	3.32981974318331e-22
Ctnnd2	1.00289854949255e-26	2.30278390750579	144	0.02	3.37936695237008e-22
Nptn	1.31337745828972e-26	1.22387871070502	655	256	4.42555668345305e-22
Unc119b	1.36199441178119e-26	2.20376437298028	216	36	4.58937636993791e-22
Rpl11	1.59505882483939e-26	0.919399408936465	978	663	5.37471021617881e-22
Fam174a	1.59549381374287e-26	1.09614803275874	561	195	5.37617595478796e-22
St3gal4	1.63901254160678e-26	1.09071941146883	0.59	215	5.52281666019819e-22
Eif3h	1.93838604858413e-26	1.21627995745238	791	364	6.53158562930908e-22
Etv6	1.94952113575135e-26	1.44993357070995	683	297	6.56910641902774e-22
5730522E02Rik	1.99204357698792e-26	2.84810213597672	216	38	6.7123900370185e-22
Prkab2	2.00151549997265e-26	2.00876009200843	173	23	6.74430662870786e-22
Pglyrp1	2.08684520684651e-26	-4.67061831410304	0.23	649	7.03183360899002e-22
Wasf2	2.09340579224673e-26	1.01096653121481	698	287	7.05394015755459e-22
Map4k1	2.17519664959421e-26	1.52604244440762	388	0.11	7.32954263047264e-22
Mef2c	2.18412298068988e-26	0.565827885699362	633	0.22	7.35962079573261e-22
Ccdc50	2.2035675782089e-26	1.72106019536447	424	129	7.42514131153273e-22
Rps18	2.46353802205866e-26	0.940020963946305	986	638	8.30113771912887e-22
Asah1	2.6137735856239e-26	1.39666978029577	561	192	8.80737147411829e-22
Ccdc122	2.63140702341879e-26	2.24363465473859	216	36	8.86678910611194e-22
Eef2	2.71609209426077e-26	0.989433378101428	921	477	9.1521439208211e-22
Abcc1	2.74128905725941e-26	1.9688076229911	252	54	9.23704760734131e-22
Utrn	2.80259589413864e-26	0.915733151074372	662	245	9.44362712488956e-22
Mx1	2.84829309337998e-26	2.63740327108389	144	18	9.59760840745318e-22
Hsp90ab1	3.21042572585034e-26	0.812514139362363	942	409	1.08178505258253e-21
Scpep1	3.31162169063438e-26	1.83977296726082	295	0.07	1.11588404487616e-21
Rps24	3.37496276658513e-26	0.887289076861192	986	0.69	1.13722745382853e-21
Abhd15	3.63309032070257e-26	1.85097723535099	252	53	1.22420611446394e-21
Sulf2	4.12262400777833e-26	2.19963516670546	209	36	1.38915938566099e-21
Calm1	4.18276442290553e-26	1.01202834041551	942	571	1.40942429994225e-21
Ifi207	4.21898413169592e-26	2.0518496500625	223	43	1.42162889301626e-21
Adap2os	4.37952654791646e-26	1.99284571698437	129	16	1.47572526558593e-21
Zfp385a	4.72755726297372e-26	1.99731690897003	237	42	1.59299769533163e-21
Rpl8	4.89246144012087e-26	0.936396025351643	978	0.63	1.64856380686313e-21
Nsa2	5.15329089996827e-26	1.36643083752493	669	0.27	1.73645290165331e-21
Rbm3	5.44627616974092e-26	1.04407960458304	957	561	1.8351772181559e-21
Pip4p1	5.67523476568879e-26	1.42942804249771	367	0.1	1.91232710664649e-21
Gm11110	5.7615565334713e-26	3.23616314216156	94	9	1.94141408951849e-21
Pdia5	7.34348971917491e-26	3.00879712629515	137	21	2.47446229577318e-21
Lsr	7.60729024252065e-26	2.79816344112012	129	15	2.56335252011976e-21
Nop53	8.61569390142617e-26	1.14692096179547	705	0.29	2.90314421702456e-21
Tep1	9.35875929354084e-26	2.0433618698924	324	75	3.15352753155152e-21
Eef1g	9.77899226442896e-26	1.009301878109	0.82	349	3.29512923342198e-21
Slc9a7	9.86170517003828e-26	1.5413220531544	266	56	3.3230001740961e-21
Zfp516	1.23952099644633e-25	1.05455476105371	353	91	4.17668994962555e-21
Cyria	1.2859795142474e-25	1.1535101391546	281	64	4.33323657120802e-21
Fyn	1.31471476756566e-25	0.380114769829112	381	97	4.43006288078924e-21
Eif3m	1.46328630479078e-25	1.2390920260246	662	265	4.930689532623e-21
Upb1	1.65648593546175e-25	2.11559356628138	173	28	5.58169500813191e-21
Rps8	1.9767393086705e-25	0.852259818107305	986	0.67	6.6608207744961e-21
Uvrag	2.272267283603e-25	0.868354307523639	0.59	213	7.65663183882867e-21
Stn1	2.39291504210325e-25	1.82041782642655	0.23	47	8.06316652587112e-21
Septin6	2.64872390456045e-25	1.69603728543693	353	92	8.92514006880689e-21
Rps2	2.92910084428599e-25	0.849065193337359	986	543	9.86989820490606e-21
Eif4a1	3.60924641453401e-25	1.00746726924759	856	397	1.21617167184138e-20
Rpl24	3.6405144396488e-25	0.878350735285232	978	0.63	1.22670774558406e-20
Bend4	3.77333581536976e-25	2.65546600354496	101	0.01	1.27146323634699e-20
Unc93b1	4.09879794911992e-25	0.772405008351054	799	337	1.38113095693545e-20
Scarb2	4.17286234314123e-25	1.21848648344849	468	142	1.40608769514487e-20
Stbd1	4.92511355414951e-25	4.17021818078241	58	4	1.65956626320622e-20
Casp6	5.14533867642217e-25	2.45616670658635	201	34	1.73377332040722e-20
Pycard	5.16857734185005e-25	1.43492237184804	705	319	1.74160382110979e-20
P2ry10	5.19439662576736e-25	1.28906791460319	122	0.02	1.75030388701857e-20
Ptp4a2	6.08797440308914e-25	0.95909792299481	806	381	2.05140385486492e-20
Rnh1	6.85760582524048e-25	1.36841586611856	511	187	2.31073885887303e-20
Itpripl1	7.97966469855399e-25	2.3469889928997	302	0.07	2.68882781682475e-20
Prdx5	8.00122831629195e-25	-2.69928777803035	576	742	2.69609389345774e-20
Rpl37	8.0924971858717e-25	0.760453976603562	993	0.83	2.72684785175133e-20
Dek	8.11239508268098e-25	1.41418814355782	676	0.29	2.73355264706018e-20
Sdhb	9.05025565325312e-25	1.2712381107293	647	255	3.04957414492017e-20
Plbd1	1.01333677110326e-24	1.25444347071201	669	0.27	3.41453958390955e-20
Npm3	1.05928964350519e-24	1.24014944182927	568	209	3.5693823827551e-20
Nedd4l	1.11284232932904e-24	1.17282479058571	482	153	3.74983351290714e-20
Inpp5d	1.22764267724101e-24	0.77909951635238	712	296	4.13666476523131e-20
Ppia	1.24895031412976e-24	0.985772634435772	978	617	4.20846297849164e-20
Palld	1.31844082406404e-24	2.19798321936246	79	8	4.44261820076618e-20
Eif3e	1.35685821064462e-24	1.1326496416717	719	305	4.5720694265881e-20
Cd86	1.69879816750412e-24	1.49760151702388	259	55	5.72427030522188e-20
Jarid2	1.73285669861833e-24	0.990292710677557	633	241	5.83903393166432e-20
Wfdc21	2.04909924335227e-24	-9.45326072888266	7	546	6.9046448103998e-20
Gm50152	2.11957065562183e-24	7.22057416983217	14	0	7.14210528118332e-20
Gm45237	2.16075854436099e-24	5.16238503121305	14	0	7.2808919910788e-20
Arhgap18	2.23280456004464e-24	0.908357041685351	388	108	7.52365824552642e-20
Rbm47	2.28029391891372e-24	1.01536260744728	525	179	7.68367838917168e-20
Fmnl2	2.31339045186313e-24	1.21001312828548	504	168	7.79520046659799e-20
Itgb1	2.31661962689933e-24	1.16316202320458	561	195	7.80608149479997e-20
Fuca1	2.31772597604809e-24	1.13387749178641	597	227	7.80980944889164e-20
BC028528	2.35841807653153e-24	1.87115484986341	439	146	7.94692555068063e-20
Prkag2	2.43037431123705e-24	1.78530816221669	374	103	8.18938927914435e-20
Fnbp1	2.55467537913427e-24	1.33975851381466	691	305	8.60823415753085e-20
Lbh	2.62104901373978e-24	1.17739752984536	424	127	8.83188675669756e-20
Naca	2.68278078558753e-24	1.0109681005174	906	491	9.03989813511573e-20
Arl10	3.67803509600323e-24	2.87236069533194	158	23	1.23935070594925e-19
Stx7	3.90575669034301e-24	1.18186240100323	619	236	1.31608377437798e-19
Rpl36al	5.05776967231801e-24	0.945907600153825	964	514	1.70426606878428e-19
Calhm2	5.17719206712284e-24	1.47526419203243	273	58	1.74450663893771e-19
Nrp1	5.45557069534832e-24	1.57150425608781	345	91	1.83830910150457e-19
Psmd8	5.82193501361631e-24	1.08925864621594	633	259	1.96175922218815e-19
Cadm1	5.87951267119953e-24	2.02849494213605	201	34	1.9811605896874e-19
Cox7a2l	6.21329423801276e-24	1.03623871154471	791	393	2.09363162644078e-19
Adgrg5	6.85925831845026e-24	2.57905787240994	158	23	2.311295682985e-19
Tnfsf8	7.24022877735155e-24	2.29331577053458	79	6	2.43966748881638e-19
AW112010	8.53386574411655e-24	0.34913108468987	504	169	2.87557140113751e-19
Rtn4	8.56380611544919e-24	1.05289814761942	676	294	2.88566010866176e-19
Rps29	9.28731455829109e-24	0.763955590640884	1	879	3.12945351356176e-19
Hlcs	1.14009297774992e-23	1.4902402497763	331	85	3.84165729782612e-19
Pou2f2	1.19567379023706e-23	1.16415102685628	381	106	4.0289424035828e-19
Zfp710	1.29067674982683e-23	1.30326290579728	0.54	0.19	4.34906437621648e-19
Rps23	1.36722708985057e-23	0.816335608188981	1	698	4.60700840196049e-19
Mbtd1	1.44131090874773e-23	1.1447061405267	475	159	4.85664123811637e-19
Atp6v0a2	1.48175231270398e-23	1.76037643911323	281	65	4.99291259288735e-19
Atox1	1.50102925141346e-23	1.11789205425772	906	511	5.05786816556278e-19
Cd7	1.54851854507938e-23	1.13544447241677	209	45	5.21788808949946e-19
Cmtm3	1.58059375999123e-23	2.36390695939121	0.23	47	5.32596873366643e-19
Uba52	1.59897906112448e-23	1.00645936299464	899	477	5.38791984436506e-19
Rpl12	1.80968003337227e-23	0.827051424626372	942	459	6.0978978404512e-19
Ywhae	1.85427386509534e-23	1.11621745549561	0.77	367	6.24816121582525e-19
Sumf1	1.90439337820078e-23	1.73795633626154	345	92	6.41704392718534e-19
Rps25	1.95572334275937e-23	0.81073198065782	978	681	6.59000537576199e-19
Aldh9a1	2.13515351395247e-23	1.83377047452706	338	91	7.19461328061424e-19
Fut7	2.14423572779955e-23	2.2936259089202	216	44	7.22521670839336e-19
Inpp4b	2.29656827333749e-23	0.239128989976786	424	123	7.73851645383802e-19
Chd3	2.30394499011541e-23	1.47352254213694	201	36	7.76337303869288e-19
Prdx4	3.13083678354334e-23	1.59109088548934	0.41	118	1.05496676258277e-18
Il6ra	3.28718732211437e-23	0.987796471720296	0.46	157	1.10765064005966e-18
Uqcc2	3.45008899981606e-23	1.09609038537443	626	245	1.16254198937802e-18
Ybx1	3.49646310418531e-23	1.01027977346934	856	417	1.17816820758628e-18
Plekha5	3.5875965708479e-23	1.71959679269046	0.18	33	1.20887654051291e-18
Fh1	3.84100387237757e-23	1.95132459253089	345	104	1.29426466483635e-18
Tbc1d5	4.82098848626595e-23	0.911267551961362	626	245	1.62448028033217e-18
Psma4	4.98194010534176e-23	1.20963994136555	633	251	1.67871453789596e-18
Cct4	5.97669132658779e-23	1.3982164234071	568	224	2.01390590940702e-18
Rps28	6.20103985693184e-23	0.871525300786518	1	706	2.08950239019175e-18
Sdf2l1	6.24564886322071e-23	1.58128453336184	532	197	2.10453384095085e-18
Rabep1	7.46914724354765e-23	1.31801929032374	388	116	2.51680385518582e-18
Tnfaip8l2	7.97189384120185e-23	0.849850375833181	532	189	2.68620934873138e-18
Tmsb10b	9.19076122694963e-23	1.97722600091517	259	62	3.09691890303295e-18
Ptma	1.02267029770708e-22	1.07586300565353	986	599	3.44598983515379e-18
Rpl36	1.05866795812821e-22	0.802054413410612	986	642	3.56728755170882e-18
Rpl7	1.18102183483359e-22	0.864451332058379	964	0.59	3.97957117465528e-18
Dpy19l1	1.18770206134286e-22	2.23951106637406	331	87	4.00208086590089e-18
Pacs2	1.18814157354177e-22	1.63116834556369	338	0.09	4.00356184620635e-18
Ryr1	1.2401896791836e-22	1.89486642559163	187	31	4.17894314297705e-18
Rpl27a	1.26668606072761e-22	0.832041094736089	978	659	4.26822535022775e-18
Sigmar1	1.34257419350779e-22	2.63393684534574	273	64	4.52393800244386e-18
Itgax	1.54266886419039e-22	1.25193318035646	144	22	5.19817700477593e-18
Rps27l	1.67119163885726e-22	0.919667436294794	849	401	5.63124734629344e-18
Rtl8b	1.93930545428574e-22	3.26098085084437	144	0.02	6.53468365876123e-18
Gda	2.25357142849365e-22	-4.43632934255111	108	504	7.59363428545221e-18
Tacc1	2.26485876761748e-22	1.03345402502239	669	293	7.63166810336387e-18
Filip1l	2.34598281100263e-22	1.33420593476846	216	41	7.90502367995445e-18
Slc25a4	2.47779001449194e-22	1.51999417019329	396	0.13	8.34916123283203e-18
Ifi44	2.53487351793604e-22	2.58591801573271	158	24	8.54150980603728e-18
Sting1	2.63879835493026e-22	1.6689450637362	266	63	8.891694936773e-18
Tpm4	2.66386309511681e-22	0.514248526452067	691	263	8.97615308530561e-18
Wdfy4	2.77454004931466e-22	1.91839530934803	496	181	9.34909015017069e-18
Rps15	3.22812877826886e-22	0.797004757805845	986	678	1.08775027312547e-17
Ifi27l2a	3.8859625205789e-22	0.725769436450645	784	341	1.30941393093427e-17
Lrba	4.54499819325538e-22	1.14169825834979	388	118	1.53148259119933e-17
Atp5g2	4.76287855128925e-22	0.949762744160777	856	421	1.60489955664243e-17
Rpl34	5.24075122765853e-22	0.794427943137888	993	681	1.76592353367182e-17
Tubb5	6.80632290172285e-22	1.43532362523802	705	347	2.29345856496453e-17
Smdt1	7.07025824366293e-22	0.960541684213516	892	461	2.38239421778466e-17
Rpl5	7.50003183676933e-22	0.881547606343708	942	487	2.52721072771779e-17
Stard3nl	8.45134720545857e-22	1.60482921505102	0.36	104	2.84776595435132e-17
Lrch1	9.29730134515113e-22	0.871451257913949	0.59	225	3.13281866126213e-17
Zp1	1.0178233013805e-21	4.48183941732571	29	1	3.42965739633174e-17
Cycs	1.07352200841388e-21	1.22672894922458	662	304	3.61733975955141e-17
Clasp2	1.07494751154754e-21	1.32046501061212	475	0.16	3.62214313491059e-17
Tagln2	1.08058794825166e-21	1.2009840166823	777	371	3.64114915042878e-17
Sh3pxd2b	1.15428745640141e-21	2.99813027097146	115	13	3.88948701309019e-17
Btf3	1.17245799343368e-21	0.975823815827327	892	507	3.95071445467414e-17
Cerox1	1.17534952407852e-21	4.5945211950283	36	1	3.96045775633498e-17
Atp2b1	1.2635292657968e-21	0.529219787867337	712	284	4.25758821402891e-17
Psmb1	1.40837895396308e-21	0.968466497377544	806	398	4.74567372327398e-17
Emp3	1.47028278707871e-21	1.07262275444887	849	466	4.95426487934044e-17
Cfp	1.67475597658575e-21	0.913337929967499	568	221	5.64325773870334e-17
Camp	1.76406382796308e-21	-8.24673724007696	0.05	0.52	5.94418947470439e-17
Specc1	1.78118324152485e-21	1.57686098689221	331	93	6.00187505064215e-17
Il12rb2	1.97016792351584e-21	2.2149464702	115	13	6.63867783507897e-17
Xist	2.12185506073898e-21	0.907228376113743	906	546	7.14980281266607e-17
Msrb1	2.16449172069267e-21	-3.06524262187881	576	736	7.29347130204601e-17
Ctsc	2.321173284374e-21	0.851949189393406	0.59	205	7.82142549902663e-17
Atp5c1	2.51762619464336e-21	1.04317565916671	748	364	8.48339322547028e-17
9930111J21Rik2	2.63261751048295e-21	1.85707903335463	223	48	8.87086796332335e-17
Polr2e	2.64234762936173e-21	1.36278492487671	475	165	8.90365457189728e-17
Gsap	2.85282064674576e-21	0.485598489801734	367	101	9.61286445127452e-17
2410006H16Rik	2.85395787346885e-21	1.01037449821944	748	363	9.61669645044063e-17
Gpr35	3.21917480583734e-21	2.19208878952001	144	21	1.08473314257495e-16
Bax	3.22393972266181e-21	0.926367149166926	604	248	1.08633872894812e-16
Gm11772	3.25991743829621e-21	3.79450236088478	72	6	1.09846178000829e-16
Celf4	3.32682962561414e-21	3.95055363369623	86	7	1.12100851064694e-16
A530010L16Rik	3.47773234303186e-21	2.52166405198414	86	8	1.17185669030802e-16
Rpl9	3.70899128492845e-21	0.761040542395467	971	0.68	1.24978170336949e-16
Snx21	3.80866515800161e-21	1.85505600252587	165	27	1.28336781164022e-16
Zeb1	4.23032889393046e-21	1.00579749533126	403	128	1.42545162409881e-16
Xiap	4.54471240570844e-21	1.01604029364272	532	198	1.53138629222752e-16
Rpl23	4.62587869680739e-21	0.777076021813063	993	689	1.55873608567622e-16
Rplp2	4.66553952113259e-21	0.73440698972804	1	727	1.57210019704084e-16
Rftn1	4.82678790293738e-21	1.47117901201441	388	0.12	1.62643445177378e-16
Gng2	5.71017751100899e-21	0.700407075088921	561	205	1.92410141410959e-16
Glud1	5.88513576749218e-21	0.82160525659786	676	292	1.98305534821417e-16
Sdccag8	5.92487488752329e-21	1.40275841106422	367	106	1.99644584209985e-16
Arhgap27os2	5.94529176250532e-21	1.72570321275246	129	19	2.00332551229379e-16
Niban1	5.97413000478168e-21	0.400472030908047	576	209	2.01304284641123e-16
Pepd	7.24719598513913e-21	1.8448525330674	259	67	2.44201515915248e-16
Atp5d	7.79886437424175e-21	0.985900962829043	755	0.39	2.6279053395445e-16
Elavl4	7.93862300924436e-21	2.72556801191094	86	8	2.67499840919498e-16
Shisa5	8.38783081315e-21	0.512807542764735	647	259	2.82636347079902e-16
Zfas1	8.70902116211798e-21	1.04069734682169	511	193	2.93459177078728e-16
Coro1c	9.53817424689323e-21	0.92730598705435	439	146	3.21398319423314e-16
Khdrbs1	1.11524814382438e-20	1.07410397615853	576	242	3.75794014543063e-16
Rubcnl	1.15635716849509e-20	1.03753482417105	216	48	3.89646111496106e-16
Mgst1	1.21162223710916e-20	-4.02280844153836	94	465	4.08268229016303e-16
Ifnar2	1.2174804084172e-20	0.997671321932669	583	238	4.10242198420261e-16
Btbd1	1.32711713630024e-20	1.24781909306731	0.46	158	4.47185390247729e-16
Mtmr4	1.34768713610876e-20	2.27507150767805	194	37	4.54116657383209e-16
Arhgdia	1.38489330475869e-20	0.988300732413835	734	366	4.66653647971489e-16
Dusp3	1.39674880289215e-20	1.82305364985318	209	44	4.70648476622538e-16
Gm17160	1.42608989983782e-20	3.22780585699005	36	1	4.80535252649353e-16
Tnfsf9	1.80918550726763e-20	4.42740168968001	0.05	3	6.09623148528902e-16
Set	1.82322115341766e-20	0.9947158704175	691	286	6.14352599855616e-16
Pan3	2.42264338305006e-20	0.752839852654882	741	345	8.16333914352548e-16
Ccser1	2.51802233374828e-20	3.62329554704283	94	9	8.48472805579822e-16
Adcy7	2.57198011484626e-20	1.08747117363752	475	169	8.66654419498594e-16
Rps14	2.63657856842351e-20	0.740555554928465	993	781	8.88421514415985e-16
Rab14	2.7588562554114e-20	0.785379158992185	0.64	288	9.29624203823425e-16
Psmb10	2.80246045412134e-20	1.16789751835558	547	217	9.44317074620727e-16
Gpr132	2.85716878838769e-20	1.19438318698941	295	77	9.62751594935117e-16
Trit1	2.92318521751407e-20	1.92028678179569	165	29	9.84996490893541e-16
Kcne3	3.09361312023174e-20	3.27229172808284	94	0.01	1.04242387699329e-15
Psmb6	3.2698335381415e-20	1.08237694582925	691	326	1.10180310901216e-15
Slc4a7	3.40718729894285e-20	1.17181153498716	281	69	1.14808583225178e-15
Ehd4	4.07610303373383e-20	1.28120927405813	403	131	1.37348367824695e-15
Tpt1	4.10103216868192e-20	0.743237712771947	978	725	1.38188379955906e-15
Clec4a1	4.84913934230967e-20	1.07473092899515	0.36	98	1.63396599278467e-15
Foxp1	4.97445005250898e-20	0.573084395470407	863	0.44	1.67619068969343e-15
Slc25a5	5.11959954214084e-20	0.916911086322769	791	377	1.72510026171978e-15
Nrros	5.45945487303142e-20	1.04294683292209	0.54	216	1.83961791401667e-15
Cd244a	5.79420850370437e-20	0.465619586640457	259	66	1.95241649740823e-15
Fundc1	6.55631667586014e-20	1.37004229467899	353	104	2.20921646709783e-15
Dusp22	7.14907987929552e-20	1.87011220807983	266	65	2.40895395612742e-15
Capza2	8.33402787270171e-20	0.933563008803205	791	431	2.80823403198557e-15
Bin1	8.4624060913524e-20	1.46816989871677	345	114	2.8514923565421e-15
Rps3a1	9.37539654849393e-20	0.752030238870048	978	651	3.15913362098051e-15
Rraga	9.79335511614561e-20	1.26506637582135	374	122	3.29996893993643e-15
Ssbp2	1.04428470036321e-19	1.53746365743943	374	119	3.51882172634388e-15
Hps5	1.08805605088877e-19	1.7716131205456	216	46	3.6663136690748e-15
Psma3	1.0906536448606e-19	1.03025007359513	0.64	302	3.67506652172228e-15
Clec1b	1.12078288513004e-19	3.32661766164372	43	2	3.77659000973418e-15
Mycbp2	1.17256862215487e-19	0.86574476129856	576	241	3.95108722921303e-15
Gm43111	1.33240088514823e-19	3.30698462515176	36	2	4.48965802259548e-15
Cox7b	1.33651567376302e-19	0.831542361478006	784	362	4.50352321431188e-15
Ubac2	1.49669884698034e-19	1.05451237381857	468	167	5.04327643478494e-15
Hspe1	1.56521837334214e-19	0.925497523611836	626	243	5.27415983081368e-15
Lactb	1.63451008652304e-19	1.74081898029472	259	67	5.50764518754805e-15
Nup210	1.66681143932039e-19	1.35119773959316	432	163	5.616487825934e-15
Rps12	1.68619016377371e-19	0.700582254396116	1	665	5.68178637585188e-15
Myef2	1.99548106897506e-19	2.10184810035732	237	56	6.72397301001835e-15
Jak2	2.00757081573403e-19	0.903408799677371	0.36	112	6.76471062069737e-15
Vrk1	2.65902418220638e-19	1.24208490787969	518	222	8.95984788436262e-15
Acvr1	2.73642727230194e-19	2.79942028505947	137	21	9.2206653367486e-15
Slpi	2.80116071031361e-19	-4.45095977144009	129	503	9.43879112947275e-15
Rpl41	3.03229095405047e-19	0.595630824635983	1	0.88	1.02176075987685e-14
Lsm7	3.10290662217295e-19	0.905890889851715	568	224	1.0455554154074e-14
Myadm	3.24207402023674e-19	0.331651390632969	453	156	1.09244926185897e-14
Prkx	3.34755270885021e-19	1.67637942375281	187	38	1.12799136077417e-14
Nenf	3.43895187659435e-19	1.51332486652693	345	106	1.15878922433723e-14
Llph	3.51617849285845e-19	0.989487575198914	583	251	1.18481150495358e-14
Fau	3.65429670765801e-19	0.525517272989496	1	916	1.23135181861244e-14
Haao	3.74514953928488e-19	1.25053708220504	259	63	1.26196558875743e-14
Pak4	4.59132216330924e-19	2.57322373801116	165	29	1.54709191614868e-14
Slk	4.7200760393579e-19	1.07596522806037	489	188	1.59047682222204e-14
Arl4c	5.07219819468362e-19	0.863364311155358	266	68	1.70912790368059e-14
Tap1	6.57827919760814e-19	1.07907131903694	446	149	2.21661695842604e-14
Map3k1	6.79103178209496e-19	1.27500742424939	453	162	2.28830606929472e-14
Snx5	6.99157441053607e-19	0.873822130227472	576	238	2.35588091337424e-14
Calr	7.3715814791418e-19	0.631037384991891	676	289	2.48392809521162e-14
Vwa5a	7.98245290343876e-19	2.23943665349829	259	64	2.68976733034272e-14
Rpl36a	8.06983156001692e-19	0.672872253826927	986	548	2.7192104424633e-14
Gm24362	8.16098672079666e-19	4.75912548406394	29	1	2.74992608543964e-14
Eif3i	8.22248209555052e-19	0.953620725838497	554	226	2.7706475669167e-14
Ndufv2	8.24072018895188e-19	1.17345998712105	604	262	2.77679307486923e-14
Gm20429	8.28441311952393e-19	3.76485356313228	29	1	2.79151584475478e-14
Gm37267	8.84226502938443e-19	3.71793541409959	36	2	2.97948962430138e-14
Nectin1	8.89696318833057e-19	2.86948695521232	79	9	2.99792071593987e-14
Slc12a9	9.53262367583199e-19	1.41350619662117	237	53	3.21211287380835e-14
Tle1	9.76370450266495e-19	2.14624178109193	158	27	3.28997786921798e-14
Tsc22d1	9.7649325564791e-19	1.14001389580471	223	52	3.2903916742312e-14
Snx3	9.79907482456161e-19	0.964015420297865	604	302	3.30189625288428e-14
Spata5	1.06529023789218e-18	1.60523869962086	281	75	3.58960198560148e-14
Notch2	1.08603090419938e-18	0.580835343455932	719	324	3.65948973479022e-14
Sp100	1.15484254897106e-18	0.569518388293143	712	331	3.89135745301289e-14
Gm36723	1.15492283386222e-18	1.19545264670469	158	27	3.89162798098214e-14
Icam1	1.19068672620851e-18	1.78740749172669	216	45	4.01213799263219e-14
Ptpa	1.19377692871363e-18	1.08945855555821	489	192	4.02255073899344e-14
Mdp1	1.19792606721482e-18	1.73424934532106	288	85	4.03653167608704e-14
Arid3b	1.22575985866346e-18	1.18735712642503	0.18	36	4.1303204197524e-14
Serbp1	1.29305805972474e-18	0.718489120234063	0.77	356	4.35708843804847e-14
Ccdc102a	1.38901303993361e-18	3.3023390962073	86	0.01	4.68041833936028e-14
Hnrnpa3	1.43587767209707e-18	0.915291631390728	842	467	4.8383334038983e-14
Selenos	1.43743182168549e-18	1.21219343694651	489	195	4.84357026635143e-14
Map3k14	1.47080894761319e-18	0.998430505964778	273	68	4.95603782987739e-14
Trmt112	1.49079192727503e-18	0.911669610569488	676	315	5.02337247814594e-14
Tiam1	1.7105422112245e-18	1.41615523639302	489	198	5.76384303494208e-14
Srsf3	1.75238713968363e-18	0.871017314955765	799	419	5.90484370587795e-14
Hoga1	1.76872950676317e-18	5.91108517821633	14	0	5.95991094598918e-14
Dlgap3	1.78150038809051e-18	5.27373052454004	14	0	6.00294370770978e-14
Gm20508	1.78150038809051e-18	5.90741861227135	14	0	6.00294370770978e-14
Tmem190	1.79436231683619e-18	5.17373063326251	14	0	6.04628326281122e-14
Gm32098	1.79436231683619e-18	4.85159443860838	14	0	6.04628326281122e-14
Gm19956	1.79436231683619e-18	4.83816749874272	14	0	6.04628326281122e-14
Smchd1	1.85878882255588e-18	0.972352228624969	0.59	253	6.26337481648429e-14
Slc35c2	1.86622144599119e-18	1.00086482358265	424	162	6.28841978441192e-14
Akr7a5	1.97681051172094e-18	1.81793380791097	194	47	6.66106070029487e-14
Aph1c	2.09904718383215e-18	1.12907019804104	237	57	7.0729493906408e-14
Txn2	2.15052830730608e-18	1.24656190922393	532	0.22	7.24642018429858e-14
Rfx7	2.22334122642002e-18	0.962048325700197	417	151	7.4917705965449e-14
Rexo2	2.26076846717502e-18	1.37809080625701	489	0.19	7.61788542699296e-14
Tet3	2.44731820897156e-18	1.28660923520209	439	157	8.24648343695057e-14
Rex1bd	2.61996820861159e-18	1.10940201988209	547	0.23	8.8282448757376e-14
Hivep2	2.63340405645643e-18	0.981354949698618	281	82	8.8735183086356e-14
Atp5g1	2.75105858700181e-18	0.807008172197504	734	333	9.26996701476131e-14
Lacc1	2.8278976326545e-18	3.12890404838602	79	0.01	9.52888386299259e-14
Ywhah	3.24681538545027e-18	0.934309969720159	698	371	1.09404691228132e-13
Pdia6	3.54104739655058e-18	1.08308714859332	525	213	1.19319133074169e-13
Ly6e	3.72714461211284e-18	0.736335022385976	914	471	1.25589864849754e-13
Srsf11	3.75154778970721e-18	1.11835483110607	597	271	1.26412154321974e-13
Sptssa	4.03717070445524e-18	0.950999485416675	676	326	1.36036504057324e-13
Oxct1	4.6505123329706e-18	1.32240233282698	388	137	1.56703663571777e-13
Slc25a3	5.37143670078529e-18	0.873401420484134	755	355	1.80995931069661e-13
Ppm1h	5.45330645601279e-18	0.946047951300947	496	196	1.83754614341807e-13
Osgep	5.46240383364101e-18	1.35507359840826	0.36	0.12	1.84061159578367e-13
Rps17	5.59045037817399e-18	0.661028165653115	978	599	1.88375815942951e-13
Hotairm1	5.93525477519955e-18	2.55491842937538	108	15	1.99994344905124e-13
Vwf	6.0581756394493e-18	2.31031805046142	43	3	2.04136286346884e-13
Magt1	6.86794543124289e-18	1.30784188306297	468	178	2.3142228925116e-13
Meaf6	7.40655113535348e-18	1.50767170655319	317	97	2.49571147056871e-13
Eif4h	7.42414724656127e-18	1.02539192956093	525	212	2.50164065620128e-13
Il13ra1	7.74664133538628e-18	0.370828966664513	281	74	2.61030826437176e-13
Cbfb	7.82208880075364e-18	1.01518422875001	568	264	2.63573104230195e-13
Map4	8.03628038054153e-18	0.678903134145011	489	189	2.70790503702728e-13
Dip2b	8.752052150141e-18	0.759422526019919	475	173	2.94909149251151e-13
Luzp1	9.13243810180516e-18	1.83377013029791	165	31	3.07726634278427e-13
Sipa1l3	9.15935106210104e-18	1.4436743393582	288	84	3.08633493388557e-13
Spag9	9.94103682388236e-18	0.73745918879794	547	216	3.3497317681754e-13
Dennd1a	1.09725304896132e-17	0.976580801556445	554	225	3.69730387378005e-13
Traf1	1.17820884960574e-17	1.59638915200522	101	13	3.97009253963151e-13
Macf1	1.1884873573977e-17	0.884958578022278	626	275	4.0047269994873e-13
Snx10	1.21387922004221e-17	0.855772769117719	439	162	4.09028741985424e-13
Phlpp1	1.22904983628172e-17	1.08879895837357	216	51	4.14140632833489e-13
Ggn	1.23557971071557e-17	4.73840995935994	29	1	4.16340939322718e-13
Elf4	1.25066698488081e-17	0.746683142136823	561	227	4.21424747225438e-13
Evl	1.2554083274723e-17	0.887234967157594	345	104	4.23022390025065e-13
Klra17	1.32493626081716e-17	0.519100304497115	302	84	4.46450522444951e-13
Met	1.4516975744234e-17	2.7298198163952	0.18	39	4.8916401467771e-13
Snrpf	1.58546491119337e-17	0.748396516490531	741	349	5.34238256475717e-13
Nf1	1.60326384827302e-17	0.903978828178529	338	114	5.40235786314076e-13
Eef1e1	1.7574805290876e-17	1.48360446438667	317	98	5.92200639081356e-13
Rpl29	1.78936835056897e-17	0.734007429664363	899	495	6.02945559407719e-13
Cct5	1.87507216746764e-17	1.16811947853803	496	208	6.31824317549897e-13
Rpl27	1.89461228072343e-17	0.666213915176676	986	676	6.38408554112566e-13
Ldlrad4	1.99329953851736e-17	1.24660933638653	252	67	6.71662212498808e-13
Ngp	2.19733782411222e-17	-7.97752666779206	43	491	7.40414953212853e-13
Snrpd2	2.53612204098446e-17	0.798066885300709	698	339	8.54571682930123e-13
Tuba1a	2.58687420664844e-17	1.37087919206617	302	85	8.71673132672257e-13
Sh2d1b1	2.76227446650251e-17	1.8356667548773	137	24	9.30776004232685e-13
Trf	2.83455143227974e-17	0.970416402368942	338	117	9.5513045062098e-13
Jpt1	2.84100238715821e-17	1.05006579525741	691	361	9.5730416437683e-13
L1cam	2.89308327185321e-17	0.987921676578438	0.18	36	9.74853339283657e-13
Clic1	2.90022508028245e-17	0.82775704786978	871	557	9.77259843051974e-13
Ntan1	3.06114973527234e-17	1.22598001380498	367	135	1.03148501479737e-12
Ciao2a	3.27074114069643e-17	1.03159405097335	626	292	1.10210893476907e-12
Snx2	3.42807710433223e-17	0.9405697609211	0.46	174	1.15512486107579e-12
M6pr	3.50302011912218e-17	1.02014759229755	496	205	1.18037765933941e-12
Map2k6	3.77962239891763e-17	1.56602167990897	266	71	1.27358156353929e-12
Rps27	3.80278237749647e-17	0.50714384900362	1	886	1.28138554992121e-12
Stag1	4.28992298592787e-17	0.68667730499185	669	308	1.44553244933825e-12
Cebpg	4.50222777924699e-17	1.46658296439735	331	98	1.51707067249506e-12
Trim35	4.62541044815219e-17	1.71901670284233	266	74	1.55857830460936e-12
Mllt3	4.69530143997924e-17	0.542647230229966	252	66	1.5821287732154e-12
Gpr137b	4.69985551013352e-17	0.748631735029608	201	43	1.58366331269459e-12
Rps10	4.81073835850597e-17	0.649072243848274	993	0.67	1.62102639728217e-12
Mvb12a	4.9429302551731e-17	0.867491158202632	396	143	1.66556977878313e-12
Selplg	5.04494204182064e-17	0.650304401502857	791	421	1.69994367041188e-12
Polr1d	5.28528322649639e-17	0.912847487607998	698	352	1.78092903600022e-12
Bri3bp	5.45572819022454e-17	1.23567333838336	388	138	1.83836217097806e-12
Cdc37	6.09023085032413e-17	1.11310390607877	496	202	2.05216418732522e-12
Rbm44	6.23566374500151e-17	3.03425525732622	101	13	2.10116925551571e-12
Nde1	6.3177322448383e-17	1.41122856050275	288	84	2.12882305722072e-12
Hps3	6.51555698831861e-17	0.986901214714787	324	105	2.19548208278384e-12
Lcn2	6.80289373479763e-17	-7.76974266842833	43	464	2.29230307287741e-12
Gm9054	8.31781967888453e-17	3.70555616011623	0.05	3	2.80277251899693e-12
Ssr4	8.69593473429096e-17	0.735779842453663	676	311	2.93018216806668e-12
Tuba1b	8.78672547561233e-17	1.15354464028564	691	349	2.96077501626233e-12
Kynu	9.2004717873439e-17	1.02656665621034	201	44	3.1001909734634e-12
Padi2	9.34059491212114e-17	1.65659128039905	209	47	3.14740686158834e-12
Fbrsl1	9.34849517425376e-17	1.34698350671605	245	66	3.15006893391655e-12
Tspan17	9.35744061429955e-17	2.09505665430272	137	25	3.15308318939438e-12
Laptm5	9.53447230364131e-17	0.584748532196453	878	505	3.21273578743498e-12
Serpinf1	9.70074922166296e-17	2.89104062427657	137	23	3.26876445773155e-12
B4galt4	1.04526509991375e-16	2.59651635096351	137	25	3.52212528066938e-12
Ero1b	1.11762254465308e-16	0.766366044553984	281	86	3.76594092646301e-12
Disc1	1.18197009119144e-16	2.30248138454364	122	21	3.98276641927869e-12
Mettl23	1.26834161975953e-16	1.18300689076274	353	117	4.27380392194171e-12
Timd4	1.3743036279682e-16	4.23311198262112	29	1	4.63085350480165e-12
Lpp	1.41542284277789e-16	0.599793641796049	381	127	4.76940881102439e-12
Tnfrsf13b	1.45810224733408e-16	1.31142059302224	353	119	4.91322133261692e-12
Rpl30	1.56139175440982e-16	0.730620588855038	935	581	5.26126565565932e-12
Uqcrfs1	1.57114796116323e-16	1.03847830357775	576	257	5.29414016993562e-12
Hmgn1	1.67873873150702e-16	1.35273509116111	345	124	5.65667802968605e-12
Rrbp1	1.758008980393e-16	0.813608527404781	568	247	5.92378706033224e-12
Nop10	1.80067033830113e-16	0.505295785464651	719	321	6.06753877193947e-12
Hmox2	1.82771939522671e-16	0.984725113635521	0.41	151	6.15868327415591e-12
Tpk1	2.00144470985807e-16	1.26116189695092	216	52	6.74406809433774e-12
B2m	2.13337090060943e-16	0.569812924955849	1	821	7.18860658669353e-12
Il31ra	2.31123492516149e-16	1.93195346274607	115	19	7.78793720382415e-12
Slc22a21	2.3405357352015e-16	3.53116280082829	58	5	7.88666921333498e-12
Gm43728	2.3837035324536e-16	2.03312494103437	0.05	4	8.03212742295566e-12
Tbca	2.44372779126298e-16	0.900368391244242	683	349	8.23438516543974e-12
H2-T22	2.62964938785137e-16	0.950893411619196	288	86	8.86086657730399e-12
Cebpb	2.63937264370685e-16	-3.56670597379234	0.23	543	8.89363006023461e-12
9530059O14Rik	2.81014582469808e-16	4.75924838154856	14	0	9.46906737090265e-12
Psmb9	2.86584323672437e-16	0.947434218135191	619	304	9.65674537046644e-12
Ppt1	2.88552356312692e-16	1.6176577880535	0.41	168	9.72306019831248e-12
Gm35507	2.89505055192042e-16	4.20731734245818	22	1	9.75516233975106e-12
Hdc	3.23204168879404e-16	-9.62319538728548	0	353	1.08906876745604e-11
Nhp2	3.27104049570723e-16	0.577184563181492	468	202	1.10220980543351e-11
Gm12185	3.30263156550016e-16	1.17335125825755	223	54	1.11285473231093e-11
Itga4	3.55950978364793e-16	0.473237601974052	561	235	1.19941241669801e-11
Rps27a	3.62233370567888e-16	0.539472046587931	1	873	1.22058156546556e-11
Rpl38	3.7433184043095e-16	0.618050109483529	1	721	1.26134856951613e-11
Glod4	3.76497415478332e-16	1.20942811084094	324	108	1.26864569119579e-11
Mgst3	4.05950715744857e-16	1.72322413729507	252	71	1.36789153177387e-11
Nedd8	4.30147044044817e-16	0.700368748882617	827	449	1.44942347961341e-11
AI662270	4.61995056240086e-16	0.790870470352256	547	255	1.55673854150659e-11
E2f5	4.71117874175588e-16	2.63347628210502	72	7	1.58747878882206e-11
Nrip1	5.07868545884694e-16	1.25887939894592	245	75	1.71131385221307e-11
Tmem59	5.08108620534961e-16	0.651639093004688	691	329	1.7121228077546e-11
Epb41l2	5.10411934845203e-16	1.05785810320121	309	0.1	1.7198840556544e-11
Prkce	5.43517410220411e-16	0.647874759341326	388	141	1.8314362654787e-11
Mindy3	5.61985129489291e-16	0.347875604825846	424	158	1.89366509232711e-11
Mtch2	5.6656806995964e-16	1.27295981993883	424	174	1.909107768536e-11
Reep5	6.42746331841231e-16	0.835056775070608	777	454	2.16579803977221e-11
Sumo2	6.42875112228643e-16	0.878105213106108	763	423	2.16623197816563e-11
Arl3	6.44291747126877e-16	1.13382587507228	144	37	2.17100547111873e-11
Sh3pxd2a	6.74952727943694e-16	1.11749659960061	129	23	2.27432071207907e-11
Trim14	6.90973837313193e-16	1.03640218597631	252	75	2.32830544221054e-11
Trim30a	6.96708795459542e-16	0.423729805467303	0.54	222	2.34762995718047e-11
Rcn2	7.110246955221e-16	1.52071142265772	252	71	2.39586881403127e-11
Abca3	8.36695416507056e-16	1.21294002138518	266	76	2.81932887546218e-11
Sod1	8.92196262331516e-16	0.950940747794958	496	202	3.00634452555228e-11
Prdx2	8.96275111670146e-16	0.64578883074865	604	266	3.02008861628372e-11
Atp5pb	9.04646753058266e-16	0.764320690825327	763	413	3.04829769910513e-11
Ucp2	9.59559166549639e-16	0.643730355269006	871	0.51	3.23333056760566e-11
Ddi2	1.02086486949457e-15	1.37444681397118	367	125	3.43990626424889e-11
Ppp1r36	1.11426624933013e-15	5.66354123545508	29	1	3.75463155374281e-11
Zfp277	1.15526680219087e-15	1.21843973508459	245	74	3.89278701666234e-11
Vmn2r26	1.15659841124557e-15	3.91179446354926	29	1	3.89727400653309e-11
Dbnl	1.15708417852685e-15	0.755715537573444	576	268	3.89891084796409e-11
Gm12147	1.16380616209835e-15	3.39309522057337	29	1	3.92156124380662e-11
Gm4409	1.17105815653864e-15	3.94346002855981	29	1	3.94599756427261e-11
Tmem238	1.2213291294237e-15	2.07069213463738	245	74	4.1153906345061e-11
Lrrc8a	1.23743751580914e-15	1.74183056972188	209	52	4.16966945327048e-11
Trpv2	1.24312920389012e-15	0.238783387313807	302	105	4.18884816542816e-11
Clic4	1.26657781256388e-15	1.49466863647586	317	102	4.26786059721525e-11
Eif2s2	1.27503332610759e-15	0.849356555110322	719	349	4.29635229565213e-11
Cpq	1.28469275224116e-15	1.86610747552222	273	81	4.32890069795182e-11
Isoc1	1.36100960257337e-15	1.50141705406037	302	96	4.58605795683124e-11
H2az1	1.40826504084033e-15	0.853305436521327	978	628	4.74528988161557e-11
Pin4	1.43224768594375e-15	0.9549647083949	489	203	4.82610180255606e-11
Gnas	1.45454461453123e-15	0.641756743626792	734	395	4.90123353312443e-11
Ndufb10	1.47881414809533e-15	0.870021976464111	676	349	4.98301215342202e-11
Ifitm3	1.49036929975479e-15	1.19497148210527	791	527	5.02194839245375e-11
Ranbp1	1.52181464372138e-15	0.817425271235122	612	278	5.12790662348357e-11
Laptm4a	1.59558263724006e-15	0.670509763523698	597	258	5.3764752544441e-11
Eif2a	1.68794860072008e-15	1.29137605013031	367	132	5.68771160498639e-11
Ndufc2	1.7032673869783e-15	0.84359900993517	647	322	5.73932978716206e-11
Akr1b3	1.77565892528926e-15	1.17021667623942	403	163	5.9832603146547e-11
Gm56582	1.93255769234811e-15	2.29383172349474	122	19	6.5119464001362e-11
Smim15	1.96871879309858e-15	0.984641728834822	353	131	6.63379484522497e-11
Atpif1	1.99784389346036e-15	0.616055340312127	813	435	6.73193478340404e-11
Cyth4	2.08505908748836e-15	0.620653059138544	468	0.18	7.02581510120078e-11
Rps9	2.16402670961407e-15	0.470516236610488	1	911	7.29190440071558e-11
Cnbp	2.25143370111796e-15	0.846219938252071	604	278	7.58643099928707e-11
Maml3	2.39173466701255e-15	0.75496727999527	396	149	8.0591891339655e-11
Mia2	2.47698286292227e-15	0.60640170157247	518	216	8.34644145490287e-11
Gm47922	2.49490305248244e-15	3.32005686264915	36	2	8.40682532564484e-11
Tmem150b	2.50165756840509e-15	2.8619700405353	165	38	8.42958534249779e-11
Impdh2	2.53995118580841e-15	1.21315087023277	0.41	0.16	8.55861951570002e-11
Krtcap2	2.60408794602141e-15	0.841307007755679	0.64	301	8.77473474291373e-11
Hectd2	2.69253457662232e-15	2.81505711738417	58	7	9.07276450938658e-11
Frmd4b	2.84499856075386e-15	1.50893628320158	151	31	9.58650715031621e-11
Trps1	2.96391427631546e-15	0.355476427780279	655	293	9.98720554547257e-11
Pbx3	3.27153341061675e-15	1.14370266591884	295	93	1.10237589804142e-10
Havcr2	3.43583403719923e-15	2.03661641084348	72	8	1.15773863717465e-10
St8sia4	3.85857464144214e-15	0.180109638101525	583	247	1.30018531118034e-10
Nek6	3.96582081334439e-15	0.785533935950893	94	0.02	1.33632298126453e-10
Trim36	4.14516739338132e-15	2.24519337009935	101	15	1.39675560487377e-10
Tmeff1	4.24138922130949e-15	3.96857664067521	43	3	1.42917851201245e-10
Hpgd	4.40762555696921e-15	1.78351768289314	151	0.03	1.48519350767634e-10
Arid1b	4.433483999671e-15	0.453786909030412	547	0.23	1.49390676852914e-10
Emp1	4.56108036490725e-15	1.91109082641494	209	53	1.53690163975915e-10
Dnajc7	4.64660761174871e-15	-0.153784659799224	547	236	1.56572090085485e-10
Dnase1l3	4.82675070231506e-15	4.03540832719002	58	5	1.62642191665208e-10
Mta3	5.23940345499793e-15	0.69334975112182	302	95	1.7654693881961e-10
Dbi	5.76905393620861e-15	0.588095722542677	813	388	1.94394041434485e-10
Lgals3	5.82932749961102e-15	0.653457022227462	892	521	1.96425019426893e-10
Ywhag	5.92927487318104e-15	0.903751595642863	453	188	1.99792846126708e-10
Rufy1	6.20546197476799e-15	0.967665415318382	273	87	2.09099246701782e-10
Gm31786	6.32383390698047e-15	7.34840390139777	14	0	2.13087907329614e-10
Gm16685	6.3602317600516e-15	6.70120435928873	14	0	2.14314369386699e-10
Rab39	6.41606931512507e-15	2.05430616926592	122	0.02	2.16195871642454e-10
Ngfr	6.50789655330422e-15	4.88565682224635	14	0	2.19290082260139e-10
Pold4	6.63244374097028e-15	0.993103492421534	432	0.17	2.23486824295734e-10
Cdk19	6.72667847385851e-15	0.659003120835889	504	0.22	2.26662157855136e-10
Fkbp1a	6.8157021091206e-15	0.827832154767635	504	209	2.29661898268928e-10
Ppp2r5c	7.02727781923907e-15	0.728850234666702	0.59	276	2.3679115339708e-10
Rac1	7.23261845832412e-15	0.69389815864361	0.82	491	2.4371031157169e-10
Sla	7.36605251410672e-15	0.847745202646328	547	238	2.4820650551534e-10
Plpp2	7.73812715917147e-15	2.74970702303718	108	17	2.60743932755442e-10
Fscn1	7.87621121832818e-15	6.6003384600614	22	1	2.65396813212786e-10
Casr	7.99865905077778e-15	5.09556045672912	22	1	2.69522815375008e-10
Entrep1	8.09172260127876e-15	3.27342332745592	22	1	2.72658684772689e-10
Gm43623	8.24920213018961e-15	4.18266058820377	22	1	2.77965114978869e-10
Dctn3	8.26022717077769e-15	0.869574233650414	532	245	2.78336614746525e-10
Mrpl30	8.36405744057255e-15	1.02788471345488	518	243	2.81835279517533e-10
Gm53065	8.58266822014527e-15	4.10414733330436	36	2	2.89201588346015e-10
Psmb2	9.23048213213344e-15	0.749504313714614	633	0.32	3.11030325924368e-10
Arhgap39	9.48398271837464e-15	1.32644977103689	266	77	3.19572281678352e-10
Plcg2	9.67505196882444e-15	0.641976063386992	561	254	3.26010551141508e-10
Mprip	9.73962886415437e-15	1.04185523174431	259	86	3.28186534206546e-10
Rps20	1.01491742274612e-14	0.569759754576722	978	581	3.41986574768534e-10
Id2	1.0480587212866e-14	1.98190430577457	0.54	282	3.53153866724732e-10
Git2	1.11561505887542e-14	0.534758908005212	525	223	3.7591765023866e-10
Rap1a	1.20173279820457e-14	0.515102290159312	806	448	4.04935883683011e-10
Yif1b	1.25277278952243e-14	1.48482291301587	309	108	4.22134319157477e-10
Ndufa6	1.25290777365887e-14	0.685912183525672	813	479	4.22179803412092e-10
Fam98c	1.28701825087187e-14	1.55211777995027	237	68	4.33673669813785e-10
Nsmaf	1.31036609049235e-14	1.00836241831101	216	62	4.41540957852302e-10
Rab29	1.36120719089293e-14	1.34044659703858	237	67	4.58672375043283e-10
Txndc5	1.3748007572995e-14	1.02095145429682	317	106	4.63252863179641e-10
Cdc14a	1.38632010117701e-14	0.987909410758538	338	121	4.67134421292607e-10
Tbc1d22a	1.42992648340504e-14	1.1670121014578	302	96	4.81828027848161e-10
Trem3	1.44452327380057e-14	-6.28721999868517	14	319	4.8674656233984e-10
Lmo1	1.51639758094636e-14	1.64254434354177	281	96	5.10965328875686e-10
Ttc28	1.51943043104694e-14	1.98434142135468	129	23	5.11987278045577e-10
Man1b1	1.5431011067179e-14	1.55672139150095	259	78	5.19963348919662e-10
Atp7a	1.57179216951579e-14	0.681192856923284	266	77	5.29631089440039e-10
Rps6ka5	1.61444009476924e-14	0.965272508299423	439	179	5.44001734333442e-10
6530409C15Rik	1.64865050676849e-14	3.45606872568411	0.05	4	5.55529274760709e-10
Tmem219	1.67101619979367e-14	0.903905752235004	417	171	5.63065618682476e-10
Vps13b	1.73981960918694e-14	0.741375780314647	597	0.29	5.86249615511632e-10
Erh	1.76048998323843e-14	0.891915657436979	612	294	5.93214704752021e-10
Snrpd3	1.86342740575251e-14	0.713321174775702	626	311	6.27900498642366e-10
Gm35154	1.86889159691003e-14	1.66919739872534	158	37	6.29741712494805e-10
Ppp1r11	1.87240158642277e-14	0.920763939443507	446	197	6.30924438561016e-10
Ensa	1.87340480385124e-14	0.940144276795991	295	94	6.31262482705713e-10
Wdfy2	1.95458605582479e-14	0.475301397361679	0.41	152	6.5861731737072e-10
Mlf2	2.03135346031327e-14	1.11302481509425	381	155	6.84484861987159e-10
Atxn7l1	2.07830182008015e-14	0.837399305456356	367	142	7.00304581294206e-10
Snx30	2.08528754318129e-14	0.92059277062795	281	83	7.02658490550366e-10
Tcp1	2.11021609282542e-14	1.1416028599993	403	178	7.11058414638453e-10
Ino80	2.14339787700611e-14	1.24921381702974	302	0.1	7.22239348635978e-10
Cox5b	2.21525873774236e-14	0.696962533219878	842	492	7.46453584269665e-10
Rasgef1b	2.33225057451283e-14	2.04966134146107	108	17	7.85875153587844e-10
Tubb2a	2.33914197593486e-14	1.745116155669	0.18	41	7.88197280211011e-10
Ywhaq	2.35728912729302e-14	0.727922039129615	633	306	7.94312144332656e-10
Rwdd1	2.39648998280169e-14	1.07207448202789	446	185	8.07521264604859e-10
H2-T23	2.43475492367806e-14	0.311754178494983	417	163	8.20415019082559e-10
Atp5o	2.4992871652281e-14	0.839992275936625	705	358	8.42159803195262e-10
Cd22	2.54615661652948e-14	1.96932219763168	101	15	8.57952933505772e-10
Plxdc1	2.62632524224314e-14	0.880093875371059	187	54	8.84966553626249e-10
Ostc	2.71065923047811e-14	0.859947957121486	525	243	9.13383734301906e-10
Gm2000	2.71235253541934e-14	0.734880604408741	676	0.33	9.139543103349e-10
Ptges3	2.76381107868386e-14	0.858311103791434	525	238	9.31293781073313e-10
H2-M3	2.80811985497668e-14	1.16548906871982	0.18	43	9.46224066332943e-10
Bri3	2.83515041135942e-14	0.58069399366902	633	326	9.55332282611671e-10
Nostrin	2.85365669939236e-14	3.06022152129545	101	16	9.61568161427248e-10
Map2k1	2.85389883852742e-14	0.867318463395838	0.46	189	9.61649752630201e-10
Atxn7	2.93546317024055e-14	0.843480969635957	345	131	9.89133669844256e-10
Zmat2	3.07225081857441e-14	0.820804506293604	468	0.2	1.03522563582683e-09
Sec24b	3.1110103911197e-14	0.779388315754755	317	105	1.04828606139169e-09
Kcnk10	3.3244268037067e-14	2.94862561854393	0.05	4	1.12019885577701e-09
Hipk2	3.44516170972002e-14	0.828108988330535	475	212	1.16088168970726e-09
Anapc16	3.48276576036594e-14	1.1932736139805	367	139	1.17355275061291e-09
Rere	3.5746214151056e-14	0.589519617788945	554	248	1.20450443203398e-09
Sfxn3	3.68993617328344e-14	1.21931981658386	151	36	1.24336089294959e-09
Babam1	3.69966304589803e-14	1.13579582761028	381	149	1.2466384599458e-09
Pgls	3.85236486331292e-14	0.50549272898621	763	402	1.29809286434192e-09
Atp5a1	3.92402328559617e-14	0.681181834322911	698	375	1.32223888631448e-09
Arhgap30	3.9369006201989e-14	0.48913800577753	655	326	1.32657803298222e-09
Pik3cb	4.14821266312137e-14	1.00256941410724	288	101	1.39778173896538e-09
Ptchd1	4.31313507742232e-14	4.30675359286051	29	1	1.45335399568823e-09
Srsf9	4.31894957397454e-14	0.868978648871967	482	205	1.45531324844646e-09
Epn1	4.3218145040254e-14	0.79320274740651	417	163	1.4562786152764e-09
Sdhaf4	4.61190229007876e-14	1.52048347924653	245	87	1.55402659566494e-09
Atp5h	4.63027026927494e-14	0.662026743367609	914	567	1.56021586993489e-09
Gm41331	4.64313810531861e-14	2.10946290278962	22	1	1.56455181596816e-09
Nfix	4.88643453719072e-14	1.57484270887261	194	53	1.64653298165178e-09
Ahr	5.01695391843158e-14	2.27344107465732	129	25	1.69051279235471e-09
Pot1b	5.03500559022996e-14	0.704855378562238	252	75	1.69659548368389e-09
Csk	5.05286222780564e-14	0.485145744759456	532	234	1.70261245628139e-09
Ttc7	5.12249782741066e-14	0.40368530602557	0.46	197	1.7260768679243e-09
Eif3g	5.16171637174364e-14	0.970450024466017	403	177	1.73929194862274e-09
Birc3	5.32307201744741e-14	0.493792966970556	403	147	1.79366234699908e-09
Stard3	5.38420818858786e-14	1.22851396063684	245	79	1.81426279122656e-09
Thrap3	5.56091666062045e-14	1.01728656037488	439	186	1.87380647796267e-09
Strada	5.61368442968968e-14	1.4404624382795	209	55	1.89158710542824e-09
Ramp1	5.72907400357027e-14	0.776956026260486	576	266	1.93046877624304e-09
Gan	5.76622296567739e-14	1.8757148323957	122	24	1.94298649051465e-09
Sema4d	5.7977401753611e-14	0.345616942397977	468	189	1.95360652948968e-09
Glrx3	6.20308415917231e-14	1.24745080399353	338	125	2.0901912382747e-09
Irf4	6.63086431443534e-14	0.740446161239645	129	32	2.23433603939213e-09
Arsb	6.89826996331329e-14	1.29394475949193	0.41	0.2	2.32444104683805e-09
Spp1	7.13865976261795e-14	1.57357118047588	129	28	2.40544279361174e-09
Emc6	7.14680332238841e-14	1.05254310710135	475	205	2.408186847512e-09
Gm10974	7.34353804856979e-14	2.81367242611733	72	9	2.47447858084608e-09
Rpl31	8.18226340219438e-14	0.525124465794976	964	623	2.75709547600342e-09
Cux1	8.71709820314503e-14	0.442032071774923	612	298	2.93731341053175e-09
Cd177	8.75475317699213e-14	-4.74272559011486	29	335	2.95000163051927e-09
Hfe	8.92037136193571e-14	1.27361123660861	151	36	3.00580833411786e-09
Ikbkb	9.18801230097225e-14	0.626245530608581	597	276	3.09599262493561e-09
BC147527	9.29498106321511e-14	2.0814774368248	72	9	3.13203681906096e-09
Pygl	9.5598041014147e-14	-4.33958404160574	94	377	3.2212715900127e-09
Dop1a	9.77256861958994e-14	1.37908763110768	194	52	3.29296472205703e-09
Zmiz1	9.78517672369642e-14	0.647600874078007	0.41	174	3.29721314881675e-09
Snrpb2	1.01870917214322e-13	0.923350019929075	576	271	3.43264242645381e-09
Commd4	1.02244869083326e-13	1.0231485484568	403	161	3.44524310863174e-09
Eif4b	1.03559926376793e-13	0.899092661517694	439	186	3.48955527919242e-09
Deptor	1.07199354402753e-13	2.16019347234148	165	39	3.61218944595518e-09
Lrg1	1.12090514464532e-13	-8.63742574651599	0	305	3.77700197539686e-09
Mideas	1.15458297904165e-13	0.309215951805488	309	108	3.89048280617873e-09
Mdh1	1.18728375107971e-13	1.06601448781393	453	207	4.00067132763821e-09
Hexa	1.21435828119096e-13	0.587029170534671	576	0.28	4.09190166430106e-09
Tifa	1.24752211523892e-13	0.664900560412196	345	127	4.20365051950906e-09
Phf20	1.26260064121168e-13	1.26494466804993	266	83	4.25445912062686e-09
4921536K21Rik	1.29803197117675e-13	6.34448095308109	22	1	4.37384853007719e-09
Vmn2r120	1.33046100462125e-13	4.7174170733823	22	1	4.48312140117176e-09
Necap2	1.43737286230315e-13	1.19295290436012	353	0.13	4.84337159681671e-09
Mtdh	1.46763585515613e-13	0.786375002284194	561	282	4.94534577753409e-09
Ndufb5	1.50049129805977e-13	0.72062509275324	0.64	321	5.05605547794221e-09
Myo1h	1.54031005569726e-13	2.2261399530212	43	6	5.1902287636775e-09
Naa38	1.57173401110189e-13	0.913506178446393	0.54	251	5.29611492380892e-09
Tubb6	1.5786174612014e-13	1.51793599602057	137	28	5.31930939726422e-09
Septin10	1.58186455928391e-13	1.64951782725653	194	49	5.33025081896305e-09
Siah2	1.60063720623344e-13	1.70268338790255	216	0.06	5.3935071301242e-09
Ly6a2	1.61431619097166e-13	-3.87267909073772	137	448	5.43959983709811e-09
Rad23a	1.62722770840725e-13	1.06746328384311	324	111	5.48310648624906e-09
Hsd17b4	1.69160837534707e-13	1.49836198325829	252	74	5.70004358156947e-09
Tnip3	1.71038993548568e-13	3.3310992033707	58	6	5.76332992661254e-09
Irgm1	1.76786290586502e-13	1.66647377348054	194	0.05	5.95699084760277e-09
Mfap3	1.77276121154769e-13	1.18738950621424	194	58	5.9734961784311e-09
Emc7	1.78794181182358e-13	0.909211593741066	403	174	6.02464872912072e-09
Atp5b	1.8159012940131e-13	0.841635633903674	719	411	6.11886100030655e-09
2310040G24Rik	1.95784543340057e-13	1.92000045842814	115	25	6.59715597238657e-09
Kbtbd11	1.99782054017211e-13	1.15957297756651	101	16	6.73185609216395e-09
Vdac3	1.99844575135999e-13	0.899009387052428	489	229	6.73396280378261e-09
Snrpg	2.05950305133652e-13	0.635641020512728	885	496	6.93970148178355e-09
Il10ra	2.10877683503365e-13	0.898909413480142	245	68	7.10573442332939e-09
Fbxo4	2.19070330036897e-13	1.43509350108202	0.18	43	7.38179384092327e-09
Lrrc25	2.29832058072183e-13	0.301162429515511	388	145	7.74442102880029e-09
Mrps14	2.31565414351975e-13	0.751673358546896	583	0.29	7.80282820200414e-09
Kctd12	2.34000922070539e-13	0.384054762477822	583	276	7.88489507008888e-09
Cyp51	2.42466885627373e-13	1.96437144234637	137	28	8.17016417809996e-09
Plxnc1	2.50526246349681e-13	1.16419794231515	259	98	8.44173239699886e-09
Gpatch2l	2.58861914862043e-13	0.699851385074188	273	94	8.72261108319141e-09
Ubl3	2.60021077307008e-13	0.553930919855286	647	318	8.76167022093696e-09
Ubn2	2.61534184644205e-13	0.660284132245984	424	0.18	8.81265588577114e-09
Rpl37a	2.65264590170257e-13	0.495290745397999	1	836	8.93835563037698e-09
Mark3	2.65738685592832e-13	0.862995395596056	338	126	8.95433074973606e-09
Mmp9	2.74529264605573e-13	-6.33316296684639	22	346	9.25053810014939e-09
Zfand6	2.8199182489299e-13	0.530086070589505	525	246	9.50199653159420e-09
Adrm1	2.84647338540984e-13	1.22070402574657	309	0.11	9.59147671947699e-09
Arhgap17	2.87558472351661e-13	0.571610039465632	403	166	9.68957028436157e-09
Dyrk3	2.90769544776938e-13	2.52994818094382	79	11	9.79777058080372e-09
Mettl7a1	2.92231628700607e-13	1.44598236517065	173	48	9.84703696069564e-09
Selenop	2.9280746195296e-13	0.442230030337867	417	162	9.86644023796696e-09
Erlin1	3.15745987475424e-13	1.04308252429835	295	104	1.06393767939719e-08
Ap2b1	3.16597607660175e-13	0.744266074441434	439	185	1.06680729877173e-08
Dnajb14	3.18465029045354e-13	1.15393326441629	338	0.13	1.07309976187123e-08
Elavl1	3.19259383227436e-13	0.738481772865147	547	261	1.07577641772317e-08
Abr	3.21430042974629e-13	0.84319727132918	396	161	1.08309067280731e-08
Zfp706	3.27213408141977e-13	0.730210432174428	0.59	289	1.10257830007521e-08
Myo18a	3.34996752500459e-13	0.912599546161083	209	63	1.12880505722555e-08
Cacng8	3.4095501721284e-13	3.08042110603341	0.05	5	1.14888202600038e-08
Snu13	3.51393597976284e-13	0.736157463373759	0.54	262	1.18405586774089e-08
Yif1a	3.57287667343671e-13	1.80228448809848	223	64	1.20391652388123e-08
Micos13	3.5858657307498e-13	0.827971082406525	576	282	1.20829331663345e-08
Fcgr2b	3.60439291556355e-13	1.50837754417572	324	122	1.21453623682829e-08
Usp12	3.6780276167462e-13	1.32703778647835	216	62	1.2393481857388e-08
Eif4e	3.76804970204784e-13	0.926266165038885	439	194	1.26968202760204e-08
Setdb2	3.79001593316496e-13	1.44020561834509	187	0.05	1.27708376883927e-08
Rfx3	3.83286565778856e-13	0.781474372670854	259	88	1.29152241204843e-08
Myo1g	4.27793607764618e-13	0.733278116188754	374	143	1.44149334072366e-08
Ube2v1	4.30271122900867e-13	0.902952521532892	432	183	1.44984157572676e-08
Dad1	4.40379124779298e-13	0.629681577339546	0.64	314	1.48390149885632e-08
Cnp	4.53096995825525e-13	0.765815882981415	252	79	1.52675563713369e-08
Uqcrc2	4.56451366572257e-13	1.13060270558909	0.41	167	1.53805852480188e-08
Lclat1	4.6059439000303e-13	1.29533949370048	151	35	1.55201885655421e-08
Mink1	4.77199355084712e-13	1.17219930010042	144	32	1.60797094689344e-08
Creb1	4.77214797688537e-13	0.341007334152735	388	171	1.6080229822913e-08
Ldlr	4.83683042552663e-13	1.49935267953665	302	106	1.62981838018545e-08
Farp2	4.95401131799116e-13	2.71700012582058	72	9	1.6693036537103e-08
Gpr141	4.99309568948119e-13	0.866023405776006	496	228	1.68247352352758e-08
Cd300a	5.09355435078391e-13	0.299205952267046	475	208	1.71632407404015e-08
Pde4d	5.11476171330275e-13	0.666361621254948	849	516	1.7234701069145e-08
Tmed10	5.26540697004024e-13	0.527608216052128	698	374	1.77423153262476e-08
Hyi	5.32706081103378e-13	1.48749381222424	216	74	1.79500641088594e-08
Kif5a	5.42873122285822e-13	3.60003532965816	43	4	1.8292652728543e-08
Gadd45gip1	5.42975196625705e-13	0.913570365358705	403	171	1.82960922254998e-08
Plxnd1	5.61053522317435e-13	1.46972333906318	266	85	1.89052594880083e-08
Setd5	5.6442612755545e-13	0.709179494395293	482	216	1.90189027941084e-08
Ube2e3	5.66331621025834e-13	0.961933400260171	374	148	1.90831103020865e-08
Rarg	6.00618541980718e-13	1.6205207438089	158	36	2.02384423905823e-08
Reps1	6.10342585946018e-13	0.965994156015081	324	122	2.0566103776037e-08
Ddost	6.21229603364543e-13	0.917278735385382	475	214	2.09329527149716e-08
Ndfip1	6.22878513958892e-13	0.352255921515796	633	304	2.09885144063588e-08
G3bp1	6.64576907811004e-13	0.808823513379228	453	208	2.23935834855996e-08
Ifngr2	6.7386873398108e-13	0.487123238713174	482	209	2.27066808602265e-08
Copg2	6.76932839895533e-13	0.850056906031551	0.41	175	2.28099289731199e-08
Lyn	6.82052137615831e-13	0.410944268885657	885	514	2.2982428829103e-08
Ebpl	6.90674516749428e-13	1.71865762612298	0.18	47	2.32729685163887e-08
Phb2	7.18573466362592e-13	0.876805080391969	504	225	2.42130515225539e-08
Kxd1	7.41462847671503e-13	1.03841628993081	0.36	0.14	2.4984332115139e-08
Arl6ip1	7.58632537889692e-13	0.947330971995662	698	393	2.55628819967311e-08
Ssr2	7.63003982981404e-13	0.908574592296388	453	199	2.57101822105414e-08
Cope	7.91503053669711e-13	1.03039201414268	0.54	255	2.66704868964546e-08
Ndufs8	8.13381583576539e-13	0.867500651685969	482	243	2.74077058401951e-08
Park7	8.22775523138126e-13	0.503786525054794	0.64	323	2.77242440276623e-08
Praf2	8.30664134282013e-13	2.73336272237492	86	12	2.79900586687667e-08
Gcat	9.10447016622858e-13	2.34734300149908	101	0.02	3.06784226721238e-08
Hadhb	9.19705329469401e-13	1.02400656934076	324	127	3.09903907818009e-08
Ap3b1	9.59006862318037e-13	0.509918355960222	446	188	3.23146952326686e-08
Zbed3	9.87678974776476e-13	2.16913459525708	115	24	3.32808307340681e-08
Dleu2	1.00874908081805e-12	0.269269079707556	727	353	3.39908090272449e-08
Ncoa1	1.03764233114002e-12	0.448449311238641	482	219	3.49643959900941e-08
Tgtp2	1.080267945804e-12	3.7506421336754	43	4	3.64007087018114e-08
Hspa1b	1.08679107262127e-12	1.58722218168093	144	38	3.66205119830463e-08
Ak8	1.12382471924002e-12	2.42380157980281	101	17	3.78683977395117e-08
Ubash3b	1.13060235340309e-12	0.844800715038211	295	104	3.80967769002705e-08
Arhgef18	1.1789634821552e-12	0.378702671417358	446	0.19	3.97263534947017e-08
Ppp2r3c	1.19647621016092e-12	1.14072982600446	245	78	4.03164623775823e-08
Ociad1	1.22771902341317e-12	0.848909992425197	0.46	196	4.13692202129301e-08
Spop	1.22840191855339e-12	0.465418529936668	0.64	334	4.1392231047575e-08
Rtl8a	1.23665645605459e-12	2.75292503785564	122	27	4.16703759432155e-08
Rbm17	1.2439987333587e-12	0.797367805047874	403	0.17	4.19177813192549e-08
Tmem234	1.24990864269117e-12	0.801565198542691	532	257	4.21169216241217e-08
Tbl1x	1.29683751201059e-12	0.816499760339805	331	0.13	4.3698236804709e-08
Thumpd3	1.36512832305735e-12	1.24595461734508	209	0.06	4.59993639737404e-08
Gm41361	1.38477855034454e-12	5.19235391609144	22	1	4.66614980324095e-08
Acat1	1.40604691743113e-12	1.15803080269847	302	112	4.73781569297594e-08
Cers5	1.43714202849502e-12	0.832509142931306	338	122	4.84259377921684e-08
Parp1	1.45916132394216e-12	1.21231963711335	273	97	4.91678999715549e-08
Tex14	1.52612960979945e-12	1.02185065147346	424	194	5.14244633318022e-08
Gm17518	1.53853764090725e-12	5.28845285628773	14	0	5.18425643480107e-08
Gm15587	1.553275019597e-12	4.46885309503634	14	0	5.23391550603404e-08
Gm42463	1.5606955564584e-12	4.70759328498542	14	0	5.25891974704222e-08
Gm57206	1.57294598169112e-12	1.75166389266586	101	18	5.30019877990639e-08
Nudt21	1.58987709473537e-12	1.01991022325451	482	242	5.3572498584203e-08
Ppm1m	1.64324567562574e-12	0.790575175808368	381	0.16	5.53708062858851e-08
Acvrl1	1.68073904319712e-12	0.546356023570495	0.18	46	5.66341827995703e-08
Mfhas1	1.70499473871213e-12	1.47566655776215	108	19	5.74515027156439e-08
Rplp1	1.70773812184721e-12	0.480021430229256	978	634	5.75439437537637e-08
Cyp4v3	1.74543659371363e-12	2.16206029461388	122	27	5.88142314617746e-08
Psma5	1.90799672800839e-12	0.91008451786039	482	221	6.42918577469707e-08
Cfap36	1.99168325767824e-12	1.56826668540652	151	0.04	6.71117590507259e-08
Psmg4	2.04194529853082e-12	1.13201565709272	403	175	6.88053887792946e-08
Usp45	2.05443289654433e-12	1.76576699341793	194	55	6.92261708819577e-08
Pkp3	2.1168987295803e-12	1.34227695829629	144	36	7.13310195919376e-08
ENSMUSG00000121482	2.13961686158097e-12	1.6581406139385	0.18	48	7.20965297678325e-08
Usf2	2.14591830429935e-12	0.768493868798379	432	0.19	7.23088631816709e-08
Lsm4	2.1813439821466e-12	0.705786685946392	633	329	7.35025668224118e-08
Lamtor5	2.23736307783989e-12	0.896714765591978	496	248	7.5390186270893e-08
Dgki	2.25841494354209e-12	2.80019117200982	36	3	7.60995499375943e-08
Bfar	2.30197619941978e-12	0.962129575355053	295	108	7.75673900156487e-08
Rps21	2.32821020490064e-12	0.485526006070527	957	0.64	7.8451371064332e-08
Sdad1	2.34032870047965e-12	1.5284654425775	165	45	7.88597158913623e-08
Aftph	2.441021349567e-12	0.420154992184763	417	171	8.22526553950098e-08
Mpnd	2.46601684396174e-12	1.05170600707057	273	0.11	8.30949035741349e-08
Use1	2.53649966162523e-12	0.55368545017505	612	0.31	8.54698925981238e-08
Rnf144b	2.69990034409821e-12	1.56273806020694	201	57	9.09758419947333e-08
Tapbp	2.72147784115132e-12	0.521326404879269	561	266	9.17029173354349e-08
Snrpb	2.82522709017248e-12	0.675900569374497	676	372	9.51988520304518e-08
Rnf13	2.846821810455e-12	0.416226596747153	388	0.16	9.59265077250917e-08
Hsd17b12	2.871230804672e-12	1.11880968237349	324	117	9.67489931942278e-08
Vav3	2.90939081931753e-12	0.405251894059959	0.59	289	9.80348330477234e-08
Frg1	2.95493937205343e-12	0.69408555466979	554	278	9.95696370807125e-08
Ndufs3	3.00275550434674e-12	1.0876390969669	388	169	1.01180849474468e-07
Trafd1	3.00393037188697e-12	0.771264325133572	295	97	1.01220437811103e-07
Pdcd6	3.0503354261799e-12	0.61695549520721	475	213	1.02784102520558e-07
Cct2	3.09274364780942e-12	0.969339955152268	432	184	1.04213089956586e-07
Slc36a3os	3.09908501139823e-12	1.18366135678605	122	26	1.04426768544075e-07
Ndnf	3.12515551818228e-12	4.04482693417797	29	2	1.0530524034067e-07
Gm31616	3.16293884928246e-12	3.55937367680236	29	2	1.06578387465422e-07
Cask	3.2662584086097e-12	0.541052457598545	453	198	1.10059843336513e-07
Zbtb32	3.29478312095791e-12	2.59557857403638	29	2	1.11021012043798e-07
Pdia3	3.42404763351397e-12	0.7665471125037	597	319	1.15376709058887e-07
Pafah1b3	3.51168678201905e-12	0.398661022786479	237	79	1.18329797806914e-07
Sms	3.5535838843306e-12	1.11478618451904	338	136	1.19741562566404e-07
Bex3	3.59538532998155e-12	1.15742401790747	288	105	1.21150104079058e-07
Anp32e	3.60255607707412e-12	1.08104715651282	511	268	1.2139172957309e-07
Lmf1	3.61383375346221e-12	1.8460453856179	129	33	1.21771742156662e-07
Cltb	3.64293592759189e-12	1.76762472027163	173	46	1.22752369016136e-07
Gnb4	3.69918677587706e-12	1.66199857648578	94	17	1.24647797599953e-07
Mxd1	3.79626688742817e-12	-5.47269078644412	36	346	1.27919009038779e-07
Cxcl9	3.88073452696223e-12	2.95367594029709	29	3	1.30765230620519e-07
Mrpl12	4.04754021044611e-12	1.11851039035275	367	0.16	1.36385914931192e-07
Trim7	4.18841559698439e-12	1.53421746473771	58	6	1.41132851955986e-07
Ppp1r9b	4.2733117479133e-12	0.728570305297302	281	107	1.43993512657686e-07
Tm6sf1	4.39260893801548e-12	0.528767563705954	576	305	1.4801335077537e-07
Senp6	4.40511184086953e-12	0.67085577371122	0.41	174	1.4843464858994e-07
Cmpk1	4.40704076093049e-12	0.742868863461777	0.64	335	1.48499645480314e-07
Cs	4.5094668624917e-12	0.698915278995252	417	179	1.5195099539852e-07
Naa20	4.57239964907597e-12	1.30915138219057	302	0.11	1.54071578575264e-07
Capzb	4.62372007917206e-12	0.541891619853475	842	524	1.55800871787782e-07
Mat2a	4.81468575427703e-12	0.605036715910783	482	218	1.62235651176119e-07
Card11	4.88735695642174e-12	0.839034589165036	158	39	1.64684380003587e-07
Brk1	4.88950021289183e-12	0.56602097696996	727	407	1.64756599173603e-07
Slfn8	5.08251456324025e-12	1.12545379834348	151	35	1.71260410722943e-07
Fbxl20	5.14720789816621e-12	0.501057258307642	223	74	1.73440317336609e-07
Fam172a	5.19761512860656e-12	0.494724952319429	525	249	1.75138839373527e-07
Hck	5.20334268382944e-12	0.476715302792418	547	259	1.75331835074317e-07
Prelid1	5.22004964354502e-12	0.53049853252449	662	371	1.75894792788893e-07
Psme2b	5.61330242968077e-12	1.62743955458923	122	28	1.89145838670523e-07
Tgfb1	5.72884664505758e-12	0.511102550835003	604	298	1.9303921655186e-07
Runx2	5.8241695150122e-12	0.416645960818805	367	162	1.96251215977851e-07
Nsmce4a	5.8750759737465e-12	0.942031141491862	0.41	192	1.97966560011362e-07
Plp2	5.93221141407145e-12	0.591466646805755	597	312	1.99891795808552e-07
Fchsd2	6.06865944996014e-12	0.607936872280706	374	155	2.04489548825857e-07
Sf3b6	6.08239969782146e-12	0.535300812311647	691	378	2.04952540217792e-07
Mrfap1	6.21647203830431e-12	0.654190548597712	662	349	2.09470241802702e-07
Emc10	6.28505705076205e-12	0.87351758004143	403	0.2	2.11781282382478e-07
Grb2	6.32203227015086e-12	0.510313212581778	568	298	2.13027199375003e-07
Psmb7	6.40199401943808e-12	0.841872951829292	511	248	2.15721590478986e-07
Arhgef11	6.53360528124404e-12	0.991131755855796	0.18	48	2.20156363556799e-07
Pde7a	6.67976594665932e-12	0.390837432009465	259	86	2.25081393338633e-07
Wipf1	6.79974367400321e-12	0.515102268759054	633	348	2.29124162839212e-07
Cks1b	6.84269267818565e-12	1.34508792307967	424	238	2.30571372484144e-07
Ago3	6.88346567755557e-12	1.16400005593507	216	64	2.31945259470912e-07
Racgap1	7.02041064798598e-12	1.39502278713287	374	164	2.36559757194535e-07
Cyb561a3	7.36875499343807e-12	0.583500742819389	309	118	2.48297568258889e-07
Ythdf2	7.70567469685974e-12	1.19641598920484	317	124	2.59650414585386e-07
Slirp	7.83411053919141e-12	0.773876132536646	0.46	227	2.63978188728594e-07
Cenpm	7.90542729715571e-12	1.44215167097615	273	99	2.66381278204959e-07
Smad1	8.15839262988422e-12	1.22383196316068	216	63	2.74905198056579e-07
Rbm8a	8.23669119711346e-12	0.66820625764871	561	303	2.77543546577935e-07
St13	8.3616532552296e-12	0.800352569350663	453	209	2.81754268088217e-07
Nub1	8.66933063254542e-12	0.717841153395974	252	89	2.9212176499425e-07
Timm23	8.7760656808136e-12	0.948330691002916	0.46	206	2.95718309180695e-07
Stard9	8.81404257837272e-12	1.68659680877863	0.18	51	2.96997978720847e-07
St8sia6	8.83477206878799e-12	2.52259927144719	72	0.01	2.9769647962988e-07
Dcun1d5	9.04074054935386e-12	0.607619437245445	568	286	3.04636793551028e-07
Pias1	9.23604853849945e-12	0.678983537940644	482	227	3.11217891553277e-07
Ptcd2	9.31032986141165e-12	1.35830118012485	0.18	59	3.13720875010127e-07
Slc1a5	9.41843884142993e-12	0.715016606777324	201	69	3.17363715200823e-07
Eif2s1	9.48323242612353e-12	1.26978141704038	295	119	3.19546999830659e-07
Nol7	9.98762223722071e-12	0.890270314215245	439	205	3.36542918905389e-07
Gm20559	1.01490061303855e-11	0.340244745766597	0.23	77	3.41980910569468e-07
Wdr38	1.05218114811653e-11	3.48023595016833	29	2	3.54542959669345e-07
Inip	1.05281959242742e-11	1.41689882017784	209	73	3.54758089864345e-07
Fzd1	1.06542775894994e-11	4.56471528859874	22	1	3.59006537655771e-07
Tdrkh	1.10413149970688e-11	2.62007250526335	58	7	3.72048150141232e-07
Ube2k	1.11362235339117e-11	0.60294813876293	576	306	3.7524618819869e-07
Ndufs2	1.12950637811691e-11	0.8405684302358	432	198	3.80598469170273e-07
Hcst	1.13807752708349e-11	-2.78670371026787	237	484	3.83486603526053e-07
Rictor	1.17438281012367e-11	0.731847301243702	281	99	3.95720031699271e-07
Rbck1	1.21333484248165e-11	0.891104592499811	338	141	4.08845308522618e-07
Elf2	1.22082044739783e-11	0.666544087329431	432	187	4.11367657955173e-07
Trappc1	1.24409368077289e-11	0.773955074953837	403	184	4.19209806673234e-07
Psma1	1.28215022981196e-11	0.787429699280173	554	292	4.32033341437437e-07
Tbcb	1.32621432308227e-11	0.84661564706721	446	213	4.46881178305801e-07
C1d	1.33517465166855e-11	0.741008980361388	518	0.25	4.49900450626235e-07
Klhl5	1.33555389342519e-11	0.801535166453306	317	117	4.50028239928552e-07
Gm36486	1.35380565943788e-11	2.85036226444669	43	4	4.56178355004187e-07
H1f0	1.38665133322429e-11	0.792440198263243	237	92	4.67246033243258e-07
Septin11	1.40475687488603e-11	0.851894982677914	338	142	4.73346876561597e-07
Mapk9	1.41432040198269e-11	1.14914963827977	0.18	54	4.76569402652086e-07
Tnip2	1.42612241191425e-11	1.28090556383442	94	24	4.80546207918624e-07
Grina	1.42956493838493e-11	-5.16321134032879	72	0.33	4.81706201638186e-07
Atad2b	1.43589237272143e-11	0.697036436847958	446	213	4.83838293912214e-07
Vps29	1.45731107666808e-11	0.826870896238368	403	189	4.91055540394076e-07
Rap2b	1.47398473026231e-11	1.49811249885041	273	97	4.96673894709189e-07
Taf7	1.49398095202301e-11	1.37643826664938	223	69	5.03411821593673e-07
Emg1	1.51605585805402e-11	0.911210899803179	496	261	5.10850181929883e-07
Kdm3b	1.54952307929554e-11	0.731425350429951	0.36	149	5.22127296799425e-07
Snrnp48	1.60335977578821e-11	0.885784378442607	302	125	5.40268110049597e-07
Mtif2	1.66970847464715e-11	1.38001380883237	209	69	5.62624967617103e-07
Vps13a	1.68231336844329e-11	0.758667141697531	309	125	5.66872312630651e-07
Dnajb6	1.68498696584194e-11	0.536521214018061	0.54	272	5.67773208010099e-07
Ift46	1.69704571087766e-11	1.41823393618149	165	44	5.71836522737335e-07
Gns	1.73593061309525e-11	0.811455348031568	288	103	5.84939179388575e-07
Snx20	1.76921910988921e-11	0.427867953371954	0.41	175	5.96156071268269e-07
Ap2a2	1.82177281872097e-11	0.851562751251354	424	183	6.13864568996217e-07
Rbbp7	1.82520324435047e-11	0.92457769745344	367	0.17	6.15020485216333e-07
Rps6ka3	1.83680345591884e-11	0.521473255958762	453	0.21	6.18929292506413e-07
Ccdc12	1.86442983307028e-11	0.457851948596283	734	437	6.28238276551362e-07
Gm40645	1.92748617432855e-11	2.40918468636639	94	16	6.4948574130175e-07
Cbx1	1.96029823470181e-11	0.93806867242315	0.36	158	6.60542093165123e-07
Qki	1.99418587258127e-11	0.363469544476392	604	302	6.71960871624986e-07
Rnf187	2.00211482720533e-11	0.724680786157087	381	164	6.74632612175107e-07
Ints4	2.01055864111721e-11	1.49733537240251	165	43	6.77477839710854e-07
Txndc16	2.04281399600503e-11	2.03287713256861	0.23	72	6.88346604093854e-07
Paics	2.08388161792264e-11	1.33780594911016	331	129	7.02184749975214e-07
Rheb	2.12170491941526e-11	0.715452110642804	468	235	7.14929689646166e-07
Mrpl17	2.12182942901359e-11	0.918780648322655	396	177	7.14971644400418e-07
Zfp106	2.18544515774646e-11	0.636711585951158	302	121	7.36407600354247e-07
Thoc7	2.20267123321458e-11	1.02009169433092	468	227	7.42212098743986e-07
Triap1	2.23221774264701e-11	1.26904958179345	273	102	7.52168090562337e-07
Gdpd5	2.28091310025305e-11	2.71763033955656	43	4	7.68576478261268e-07
St8sia1	2.29629946902128e-11	2.10012583056799	72	12	7.73761069081411e-07
Zeb2	2.34261149902631e-11	0.522354844087626	691	363	7.89366370711905e-07
Pnp	2.37743840592635e-11	1.35612126627122	374	0.16	8.01101645260942e-07
Tmem160	2.37835937706846e-11	0.514924388224831	626	0.34	8.01411975696988e-07
Aatf	2.38592449992417e-11	1.18327119260145	223	69	8.03961119494449e-07
Ankrd44	2.38741701170258e-11	0.326458130205229	705	401	8.04464036263302e-07
Slc6a6	2.39370790472377e-11	0.241223553886124	417	188	8.06583815575722e-07
C3	2.40900607019968e-11	-3.09589746145584	72	317	8.11738685414483e-07
Hsp90b1	2.40926442726861e-11	0.431719875743685	698	373	8.1182574141243e-07
Cebpe	2.42158253054806e-11	-7.78152533857444	0	254	8.15976449493475e-07
Gemin7	2.46770825462178e-11	0.630585552399378	424	195	8.31518973477354e-07
Hnrnpab	2.51423419068632e-11	0.623697389172894	583	292	8.47196352893661e-07
Hmgcs1	2.53223150895774e-11	1.51059361443462	0.23	81	8.53260729258399e-07
Hypk	2.55024652623299e-11	0.644287124135289	561	294	8.59331069479469e-07
Ifngr1	2.6424938764872e-11	0.484557769750786	0.54	259	8.90414736621127e-07
Taf13	2.67853746586396e-11	0.529566737510571	388	173	9.0255998449752e-07
Gmpr2	2.73154825667588e-11	1.93039540591495	194	0.06	9.20422500569504e-07
Ctnnbip1	2.75199681022608e-11	1.44446376991265	237	78	9.27312845173779e-07
BC005624	2.76711503481106e-11	0.824378181681887	281	116	9.32407082129934e-07
Ncl	2.92491571030728e-11	0.289176987269784	576	269	9.85579597745142e-07
Xrn2	2.95167405780381e-11	1.0957063610841	381	169	9.94596090517572e-07
Snrpd1	3.17712838176649e-11	0.726423275503245	518	284	1.07056517952004e-06
Gstk1	3.20305594555343e-11	2.39704718366738	79	12	1.07930173141368e-06
Dguok	3.30464988862801e-11	0.978405350982506	273	109	1.11353482647209e-06
Jpx	3.34107580599847e-11	1.69077430649706	0.18	0.05	1.12580890358925e-06
Plpp1	3.39994063931421e-11	3.64092959197503	0.05	5	1.14564399782332e-06
Melk	3.41410379054779e-11	1.68885100879418	0.18	49	1.15041641326298e-06
Atf6	3.58835982188805e-11	0.699841405864913	0.36	144	1.2091337255834e-06
Crlf3	3.62506948164281e-11	0.596958455496936	504	239	1.22150341253436e-06
Fmnl1	3.62603154091829e-11	0.167515853594086	655	328	1.22182758802783e-06
Lsm1	3.72099235056634e-11	1.14414739237662	295	116	1.25382558244683e-06
Ndufs7	3.73454049212634e-11	0.655849420730131	604	316	1.25839076422689e-06
Stat1	3.75405060993479e-11	0.49055680733772	0.36	147	1.26496489352363e-06
Abhd12	3.77432200643832e-11	0.59760586478683	252	87	1.27179554328945e-06
Lrrfip2	3.79892751839904e-11	0.590074838995339	381	175	1.28008661659974e-06
Kif23	3.82855637449082e-11	1.2440985849532	324	133	1.29007035594843e-06
Abl2	3.88016648491377e-11	0.97645404094643	0.18	55	1.30746089875655e-06
Krt80	4.12936270828589e-11	0.799961159203447	137	31	1.39143005818401e-06
Sergef	4.18027820637644e-11	1.22162842949252	165	44	1.40858654442061e-06
Prpf40a	4.19374084026453e-11	0.674260803965897	525	266	1.41312291353554e-06
Gtf2f1	4.33659130866168e-11	1.49363370366955	252	93	1.46125780736664e-06
Morf4l1	4.52136835570689e-11	0.502814147897321	799	481	1.523520281139e-06
Nup98	4.53824068340529e-11	0.626717565002134	353	149	1.52920558068025e-06
Tsnax	4.61280329829791e-11	1.27918348446874	237	83	1.55433019939446e-06
Grn	4.63455363175111e-11	0.484800717017485	647	358	1.56165919175485e-06
Nek7	4.6578120765348e-11	0.401071850534584	403	185	1.56949635730917e-06
Me2	4.68678940839328e-11	0.99104134826162	396	183	1.5792605590522e-06
Gnb1	4.7203147924819e-11	0.47560255055378	705	397	1.5905572724747e-06
Dnajc15	4.77731250864645e-11	1.21700675115775	353	147	1.60976322291351e-06
Ube2l3	4.8454328021041e-11	0.536576547833589	626	329	1.632717036997e-06
Vav2	4.90746361036641e-11	1.30694322142715	137	35	1.65361893814907e-06
Hint3	4.92471702063856e-11	1.20490310577423	209	0.07	1.65943264727437e-06
Adam22	4.94770462350842e-11	2.15015612948099	0.05	7	1.6671785499374e-06
Gps2	5.00568351416094e-11	0.791484654826835	331	0.14	1.68671511693167e-06
Cdc5l	5.15480789722108e-11	0.726257977255828	345	146	1.73696406904762e-06
Arf5	5.17544010538481e-11	0.563866217571066	0.82	514	1.74391629791047e-06
Agpat4	5.19004642931568e-11	0.482961753579769	223	68	1.74883804482221e-06
Asap1	5.2209602679925e-11	0.424491648342807	698	388	1.75925477190275e-06
Rab18	5.35962444783757e-11	1.05730080580314	0.36	152	1.80597905394335e-06
Armh3	5.37678429759665e-11	0.799156723530743	252	92	1.81176123691817e-06
Fbxw2	5.65726747154011e-11	0.754279350886445	353	145	1.90627284721016e-06
Ifi204	5.78140682049852e-11	0.827682498192238	187	51	1.94810284223518e-06
Slc39a10	5.85575550099808e-11	1.43559955543369	122	31	1.97315537361631e-06
Nrm	5.91266793203223e-11	1.06644856531334	324	135	1.99233258637758e-06
Ube2n	5.94071652964935e-11	0.517931228852654	468	235	2.00178384183064e-06
Selenof	6.06330206957813e-11	0.595731458961381	647	348	2.04309026536505e-06
Fkbp1b	6.07788008929196e-11	2.14798413139534	137	38	2.04800247488782e-06
Bcl2a1d	6.08674624893982e-11	1.86195077930774	115	24	2.05099001604276e-06
Ndufb8	6.09339929267145e-11	0.653944350226647	705	405	2.05323182565857e-06
Dynll1	6.10712779846037e-11	0.46833865895838	806	468	2.05785778296921e-06
Exoc6	6.20533364612887e-11	0.415039875192029	424	192	2.09094922539958e-06
Nsmce1	6.29864919540700e-11	1.0391272243528	0.41	186	2.12239283288434e-06
Gm12066	6.32718301256073e-11	4.46163777708211	22	1	2.13200758791246e-06
Mrpl23	6.32784073549779e-11	0.721843758431147	489	233	2.13222921423334e-06
Dazap1	6.43941349330485e-11	0.764187261836201	417	207	2.169824770704e-06
Pum1	6.48283088288298e-11	0.570499963555824	446	207	2.18445469429625e-06
Ap1b1	6.49723197369219e-11	1.36566546051091	252	86	2.18930728585532e-06
Rbm4	6.54936002636991e-11	0.846153352071895	216	0.07	2.20687235448561e-06
St3gal3	6.60539006655179e-11	1.32128562194309	165	47	2.22575223682529e-06
Lrrc3	6.61657155349386e-11	2.60434649697002	14	1	2.22951995066529e-06
A930015D03Rik	6.83764017140472e-11	0.661754608203602	0.23	77	2.30401123215654e-06
Cacybp	6.8624946111914e-11	1.0189647055377	367	157	2.31238618418705e-06
Hmgn3	6.88903805775673e-11	1.37996738318423	0.18	59	2.32133026394171e-06
Chmp1b	6.97999982349666e-11	0.831141414891415	237	76	2.35198074052544e-06
Alg5	7.14869688117641e-11	1.37955877062298	252	92	2.4088249010812e-06
Ckap2	7.17346457837995e-11	1.36680054989969	209	67	2.41717062433091e-06
Ube2f	7.17429781519426e-11	0.913251899927304	0.36	165	2.41745139180786e-06
Sumo3	7.42278358417396e-11	0.711855314433796	424	218	2.50118115652326e-06
Tbc1d4	7.477391019077e-11	1.87323407533636	151	39	2.51958167778819e-06
Itpk1	7.55695484512377e-11	1.18864415557966	245	82	2.5463915046129e-06
Ptger4	7.62849647046369e-11	1.53420971359296	151	44	2.57049817068745e-06
Ppdpf	7.67923812510982e-11	0.762131567894085	381	178	2.58759607863701e-06
Acot6	7.68554021040925e-11	6.17353345933416	14	0	2.5897196292995e-06
Maff	7.73204344723467e-11	2.32003104259087	36	3	2.60538935998019e-06
Cryl1	7.77578815759653e-11	1.55934851385349	194	0.06	2.62012957758373e-06
Ogfr	7.84131488200521e-11	0.579372344973541	259	98	2.64220946264048e-06
Znrf2	8.0596869058134e-11	0.837119101620809	345	142	2.71579209978288e-06
Spata6	8.09177177605962e-11	1.35278829874408	187	54	2.72660341766105e-06
Kat6a	8.38582153107571e-11	0.503024228336557	302	118	2.82568642311127e-06
Zfc3h1	8.39608255837342e-11	0.600049948829198	367	0.16	2.82914397886951e-06
Gm48065	8.66931068252413e-11	3.56773076457478	29	2	2.92121092758333e-06
Mvp	8.92368934903863e-11	0.72118589239722	209	0.07	3.00692636305206e-06
Dennd2c	9.05711432122610e-11	2.60572175961506	65	9	3.05188524168035e-06
Sumo1	9.08585635509974e-11	0.484561003199206	683	386	3.06157015741441e-06
Gm45669	9.10025959764871e-11	2.62858297536644	29	2	3.06642347402371e-06
Map3k3	9.58234401853908e-11	0.263465541084477	403	175	3.22886664048693e-06
Cdc42se2	9.74884379783233e-11	0.446571749574999	403	182	3.28497040611758e-06
F13a1	9.8202137651443e-11	0.640631140842791	453	185	3.30901923030302e-06
Akap10	9.87594082963615e-11	0.756480078225676	424	196	3.3277970219542e-06
Gm36220	9.87941290586887e-11	0.372494595626429	583	282	3.32896697276157e-06
Usp6nl	1.00999766373403e-10	1.00338547437332	187	55	3.40328812771817e-06
Galnt10	1.0357332856777e-10	0.870641955152557	0.23	74	3.49000687941957e-06
Alg8	1.04100932401623e-10	1.99680439713027	173	51	3.5077850182051e-06
Net1	1.05211554679754e-10	1.29286833635811	252	91	3.54520854648898e-06
Pfdn5	1.05602372225327e-10	0.416064752064237	906	603	3.55837753450462e-06
Tcf20	1.08063429124397e-10	0.460982036904861	0.46	216	3.64130530777569e-06
Rtl5	1.09770839687973e-10	3.00715735357165	36	4	3.69883821412594e-06
Plxnb2	1.09966761253286e-10	1.68118428815196	187	54	3.70543998719072e-06
Anp32b	1.11584365283682e-10	0.660470924982367	676	393	3.75994677259896e-06
Fxyd5	1.12560704868545e-10	0.115761849955206	914	584	3.79284551125049e-06
Luc7l3	1.14309442757463e-10	0.650898479101148	468	229	3.85177098315548e-06
Ankrd11	1.1611098592727e-10	0.447879753379773	604	323	3.91247578180529e-06
Nono	1.19191301630867e-10	0.701739246148243	504	271	4.0162700997537e-06
Bcl9	1.22046249672098e-10	1.7051669994291	101	21	4.112470428951e-06
Acsl5	1.23980244484115e-10	0.836352209351107	324	134	4.17763831813675e-06
Zfp148	1.24511279689487e-10	0.360746644273377	424	189	4.19553208041696e-06
Naa50	1.26611649435416e-10	0.733363598572575	396	185	4.26630613937578e-06
Sppl3	1.30034846583625e-10	0.389334643117882	0.41	174	4.38165419048181e-06
Fpr2	1.34658287508511e-10	-8.36580138028029	0	249	4.5374456558868e-06
Atrx	1.3621546082461e-10	0.720158625913896	0.54	273	4.58991616794605e-06
Plekhb2	1.36697055777702e-10	1.06382216203443	173	57	4.60614399148545e-06
Sash1	1.39109823371868e-10	1.17416325093262	101	23	4.68744460833847e-06
Anapc11	1.41039869067914e-10	0.83832084548496	504	252	4.75247942811244e-06
Rgl1	1.42904736545368e-10	1.99424245180129	94	19	4.81531800263272e-06
Hmgb1	1.44718704105871e-10	0.637910116995144	791	485	4.87644145355144e-06
Carm1	1.49620433398406e-10	1.38472413532337	122	35	5.04161012379269e-06
Ptpra	1.53721885848455e-10	0.78047957744726	0.36	0.15	5.17981266554953e-06
Smarcc2	1.54892424950741e-10	0.708638162932124	324	127	5.21925515114017e-06
Sfi1	1.5538463922539e-10	0.53497710809137	237	82	5.23584080333874e-06
Madd	1.56330561667514e-10	0.743619322443634	302	124	5.26771460594856e-06
Pabpc1	1.58764395835474e-10	0.435806889256185	871	576	5.34972508207213e-06
Apobec3	1.5891966161113e-10	0.415010904502117	374	165	5.35495691764862e-06
Rab11fip2	1.59509098199283e-10	1.76715118424133	101	22	5.37481857292303e-06
Elf1	1.61020086973301e-10	0.197727174761794	504	245	5.42573285065236e-06
Eef1akmt1	1.62757116982151e-10	1.37870654067869	245	0.09	5.48426381383058e-06
Iscu	1.65655995964353e-10	0.238605051226066	475	252	5.58194444001483e-06
Rnf220	1.69714920542185e-10	0.725255307781407	281	0.12	5.71871396258946e-06
Usp40	1.72013783710008e-10	1.49507175864002	144	36	5.79617645589244e-06
Gm47283	1.72657257001386e-10	0.513874460654449	396	186	5.81785893191869e-06
Fam89b	1.73694737658766e-10	0.982416173107621	367	166	5.85281788014979e-06
Btaf1	1.77036354065132e-10	0.697837452873352	309	134	5.9654169865787e-06
Zfp740	1.79906777747063e-10	0.867056547642323	223	74	6.06213878296505e-06
Elmo2	1.81666368209193e-10	1.15310128084692	223	77	6.12142994317695e-06
Prdx3	1.81996949990174e-10	0.775742920805943	309	136	6.1325692268689e-06
Colgalt1	1.86611253446644e-10	0.976652638257823	288	112	6.28805279613811e-06
Ube2d1	1.90707963925492e-10	0.952298421045176	0.23	86	6.42609555243337e-06
Dach1	1.92545434787556e-10	-5.45667134474581	14	254	6.4880109706015e-06
Map4k4	1.93105085453203e-10	0.557009504636214	0.36	145	6.50686895943112e-06
Pggt1b	2.00774314821163e-10	1.34476962952779	173	55	6.7652913122139e-06
Arhgap31	2.01129765915876e-10	0.594182294039502	317	126	6.77726859230136e-06
Il2rg	2.02183355825136e-10	0.770472354599198	201	67	6.81277035788379e-06
Rsrc1	2.03969521332814e-10	1.00854218645739	381	166	6.87295699083048e-06
Got2	2.05441907866644e-10	0.856266900243172	0.36	154	6.92257052747443e-06
Tomm5	2.06009676139711e-10	0.673027464749725	482	0.24	6.9417020472037e-06
Hnrnpr	2.06287266475849e-10	0.92164400586379	381	189	6.9510557311702e-06
Fkbp2	2.07653591243183e-10	0.864385008240942	532	284	6.99709541053028e-06
Mrps25	2.08800507174784e-10	1.15362637008511	281	111	7.03574188976151e-06
Sft2d1	2.11292078755248e-10	0.701934818454349	453	219	7.11969788573682e-06
D17H6S56E-5	2.13778987242426e-10	0.283010001017704	0.46	232	7.20349675412078e-06
Atp5g3	2.14842803864172e-10	0.558945917993093	669	363	7.23934311900713e-06
Large1	2.15646638934275e-10	0.740036468301471	165	48	7.26642914552934e-06
Polr2l	2.16441519933805e-10	0.488782049917151	612	313	7.29321345568948e-06
Esyt1	2.18538975436721e-10	0.843360405003873	381	167	7.36388931631574e-06
Sec61g	2.21728884286221e-10	0.468221159244575	928	581	7.47137648490851e-06
Gtf3a	2.27379597057145e-10	1.09743828114433	288	113	7.66178290243755e-06
Acap2	2.29335872533043e-10	0.347249071038183	504	247	7.72770156087341e-06
Ran	2.33123099670542e-10	0.611956224117655	619	363	7.85531596649859e-06
Cdc42	2.36421571453764e-10	0.414653738923992	914	0.65	7.96646127170602e-06
Fundc2	2.42044695811469e-10	0.880883325758695	0.41	189	8.15593807006325e-06
Atf3	2.46157157796756e-10	0.847784025739116	158	45	8.29451158911949e-06
Arl1	2.49125645029097e-10	1.07139699569636	281	121	8.39453773490045e-06
Ggh	2.53417986075323e-10	0.747296525024289	338	151	8.53917245879407e-06
Eefsec	2.57856906810046e-10	1.04660262034508	187	66	8.6887463318713e-06
Trim26	2.61760326745945e-10	0.835817502794279	151	45	8.82027597003137e-06
Pik3r1	2.6253450415303e-10	0.921395727262583	396	192	8.84636265194051e-06
Gm35188	2.63758162933045e-10	1.52290775525729	72	12	8.88759505819187e-06
Atp11c	2.66997287561769e-10	0.789478669545045	338	0.14	8.99674060168138e-06
Skap2	2.70097851098858e-10	0.246761703099001	741	427	9.1012171906271e-06
Capn7	2.73856301566562e-10	1.34416815133985	201	72	9.22786193758686e-06
Septin9	2.82185084481193e-10	0.370766352946429	453	219	9.50850860667828e-06
Itch	2.8395481230984e-10	0.524943813775973	475	232	9.56814135559236e-06
Dctpp1	2.88557818011636e-10	1.15398071595619	367	172	9.72324423572008e-06
Tmem135	2.93548891089754e-10	0.79897711439775	0.23	87	9.89142343416034e-06
Supt3	2.93644020470633e-10	1.12287981324342	273	106	9.89462891377844e-06
Atp4a	2.94982200711605e-10	4.17151090251804	22	1	9.93972023517825e-06
Awat2	2.988636266551e-10	3.7775954311289	22	1	1.00705087637702e-05
Cyp2s1	3.04381521998503e-10	2.81031411341896	22	1	1.02564397652616e-05
Taf1	3.07765943663499e-10	1.18395871876516	237	82	1.03704812376853e-05
Micu2	3.1059521729691e-10	0.819576119748142	252	0.09	1.04658164420367e-05
Myo1c	3.17403834978663e-10	0.602243846659307	0.23	81	1.0695239623441e-05
Thap3	3.18027038808163e-10	1.20027245974523	0.23	76	1.07162390996798e-05
Srsf7	3.19121397240026e-10	0.55828263137426	0.54	281	1.07531146013999e-05
Mrpl54	3.23141318186195e-10	0.688779102825886	468	0.23	1.0888569857602e-05
Dnajc8	3.32165808163639e-10	0.460268786200865	518	256	1.1192659071882e-05
Snhg1	3.33118714221407e-10	1.25276933582956	324	131	1.12247681944045e-05
Flnb	3.48009077374445e-10	1.43259970422248	151	43	1.17265138712093e-05
Eif4g3	3.50481899166477e-10	0.393610951735859	532	285	1.18098380743136e-05
Hnrnph3	3.53179400523184e-10	0.695337311185585	309	0.13	1.19007330800292e-05
Enox2	3.54427240071524e-10	1.17727500581616	245	87	1.19427802814501e-05
Smarca2	3.56095949386827e-10	0.611578475407369	324	0.16	1.19990091105385e-05
Dr1	3.59471024363268e-10	0.844542137389982	0.36	159	1.21127356369447e-05
Pnpo	3.61676621596825e-10	1.3943433854839	158	44	1.21870554413266e-05
Ube2d2a	3.65389778349952e-10	0.380606359749237	633	0.36	1.231217397128e-05
Fxr1	3.67836845347217e-10	0.794447119869434	302	124	1.23946303408198e-05
Dnah2	3.68292297032856e-10	2.28194549166784	65	9	1.24099772408191e-05
Gm20324	3.71608635814934e-10	2.29636538692556	0.05	8	1.252172459242e-05
Zfp367	3.74410108937955e-10	1.49746105799892	252	96	1.26161230307733e-05
Clcn5	3.76210454214869e-10	0.863237851328769	151	41	1.26767874652242e-05
Irak2	3.87376532233472e-10	0.710669539469581	281	109	1.30530396301391e-05
Mmp8	3.89176491807211e-10	-5.9871877277507	58	294	1.31136910679358e-05
Acaa1a	3.89992452849086e-10	0.572205680726507	374	159	1.31411856912028e-05
Prmt1	3.97987173855344e-10	0.830427938253242	338	158	1.34105758102297e-05
Mrps36	3.99641456293873e-10	0.825473017434102	0.36	0.16	1.34663185112783e-05
Nrg2	4.03544264142216e-10	1.42482986250982	223	82	1.35978275245361e-05
Sdcbp	4.05148035100573e-10	0.261159985166707	784	438	1.36518681907489e-05
Ptpn18	4.05269826011162e-10	0.387784623972657	863	526	1.36559720572721e-05
Med13l	4.13428250297079e-10	0.430976154269787	439	0.21	1.39308783220104e-05
Marcks	4.2250224325018e-10	-0.266668200995319	432	197	1.42366355885581e-05
Dpm1	4.32360831752144e-10	0.79608349595976	396	184	1.45688305867203e-05
Scarb1	4.35852343029677e-10	1.27386177193546	281	112	1.4686480550728e-05
Pdrg1	4.3670524078004e-10	1.11914587167658	259	0.1	1.47152197933242e-05
Adam17	4.56092517984854e-10	0.521426859461329	288	118	1.53684934860177e-05
Slc43a2	4.60351480826977e-10	0.621100813691242	338	136	1.55120034979458e-05
Diablo	4.85706854763794e-10	1.14906672667953	216	75	1.63663781781208e-05
Ankhd1	4.86816103560348e-10	0.723430886302679	432	208	1.64037554255695e-05
Pgd	4.92589797312737e-10	-2.53555252568526	216	0.44	1.659830581025e-05
Fam161a	5.05171188909545e-10	3.76126606434005	29	2	1.7022248381496e-05
Trim30d	5.11901163426607e-10	0.199387519865411	158	53	1.7249021602823e-05
Usp18	5.2515196060947e-10	1.21483090208899	101	25	1.76955204646967e-05
Psmd13	5.35764465894898e-10	0.628747421471628	453	228	1.80531194427945e-05
Sesn1	5.38721857088329e-10	0.825927760438015	259	101	1.81527716964483e-05
Ambra1	5.50014029706349e-10	0.381221382247847	453	221	1.85332727449851e-05
Tsen34	5.52395438927942e-10	1.18771144802703	273	113	1.86135167101159e-05
Rrp36	5.56723148964462e-10	1.34546516387582	209	69	1.87593432275065e-05
Srcap	5.58780953513035e-10	0.815554398500464	245	0.09	1.88286830095752e-05
Chil3	5.64307316816249e-10	-6.59432582950661	0.05	358	1.90148993474403e-05
Psat1	5.79047975619331e-10	1.22169437278169	252	0.1	1.9511600586469e-05
Sdhc	5.93434131689438e-10	0.727473201207659	338	155	1.99963565014073e-05
Spg21	5.98404390480106e-10	0.667132992301379	381	179	2.01638343416177e-05
Rc3h1	6.00742261265467e-10	0.427351927271093	345	147	2.02426112356012e-05
Ehbp1	6.1134542379979e-10	1.08285262479232	94	18	2.05998954003577e-05
Ppp1r8	6.11964222805175e-10	1.46588880950257	209	68	2.06207464516432e-05
Cyb5r3	6.1279453535228e-10	1.282883531897	173	57	2.06487246632304e-05
Snf8	6.14322143937428e-10	0.363693875742602	489	246	2.07001989621156e-05
Psmb3	6.39899242043144e-10	0.441355865639467	683	389	2.15620448598858e-05
Niban2	6.49731415001184e-10	1.91394087008532	144	41	2.18933497598799e-05
Fibp	6.602077140432e-10	1.13955488210386	252	0.09	2.22463591323997e-05
Mta2	6.6338200474762e-10	0.742492779099938	331	139	2.23533200319758e-05
Gna13	6.65972414120001e-10	0.509030644228781	353	168	2.24406064661876e-05
Stau1	6.68410652465825e-10	0.947382017735848	194	63	2.25227653454884e-05
Emd	6.70794493913303e-10	0.9104610105452	324	138	2.26030912669027e-05
Tap2	6.91060364679715e-10	0.617304412705524	381	169	2.32859700482477e-05
Adpgk	6.9469161997723e-10	-4.17091112854734	43	0.27	2.34083288267528e-05
Csf3r	7.03797006180875e-10	-4.21420642606091	86	332	2.37151439202708e-05
Rsf1	7.06163839633572e-10	0.366586269865959	324	146	2.37948967402928e-05
Ddx18	7.08262111075072e-10	1.1891062461093	266	106	2.38656000947856e-05
Eif3a	7.25021440416464e-10	0.539052772781794	496	253	2.44303224562732e-05
Zfp398	7.25183957586165e-10	1.25101971739598	0.18	58	2.44357986348234e-05
Fam168a	7.31102617446391e-10	0.773261011228353	281	107	2.46352337974736e-05
Nubp1	7.3827993069353e-10	0.868253697460261	288	119	2.48770805446492e-05
Pfdn6	7.40739086232635e-10	0.748895740010806	468	241	2.49599442496949e-05
Nop16	7.67360074105621e-10	1.75741604134606	0.18	61	2.5856965057063e-05
Rab10	7.73133341831428e-10	0.327308383007425	468	0.23	2.60515010863518e-05
Txnl4a	7.91552272105779e-10	1.03078151419851	288	123	2.66721453608763e-05
Syne1	7.91726224806555e-10	-3.92096559230882	65	306	2.66780068710817e-05
Rft1	8.15678499973299e-10	1.81974362674281	122	28	2.74851027351003e-05
Sap30	8.18584141020749e-10	0.826322068248477	432	209	2.75830112158352e-05
C5ar1	8.24055281124441e-10	-5.77314290421082	14	241	2.77673667527692e-05
Oxa1l	8.26685976952396e-10	1.0505082016727	266	103	2.78560106793879e-05
Ndufa10	8.36806769765779e-10	0.743224830283426	396	183	2.81970409140277e-05
Timm13	8.39064554648448e-10	0.494935172026222	655	366	2.82731192334341e-05
Sgms2	8.44980241445729e-10	-3.51431083543714	0.05	269	2.84724542157553e-05
Bmpr2	8.45157463793763e-10	0.952360610389227	245	86	2.84784258999946e-05
H2ac24	8.89532976162088e-10	1.53608439108513	554	322	2.99737031647577e-05
Epb41l4aos	8.91553518918519e-10	1.55537142618333	194	64	3.00417873734784e-05
Exoc4	8.93511957089895e-10	0.371404650300105	504	248	3.01077789061011e-05
Hprt	9.03137231964969e-10	0.76717118117641	532	287	3.04321121682916e-05
Zc3h7a	9.10468580971367e-10	0.592651270398203	0.36	161	3.06791493044112e-05
Mbnl2	9.22699325485744e-10	0.221722673260944	518	256	3.10912764715676e-05
Ppm1g	9.40165975571924e-10	0.798077925563122	345	155	3.16798327128715e-05
Depdc7	9.42166870622836e-10	2.22237300956957	101	24	3.17472548725071e-05
Tyk2	9.51822187302137e-10	1.26989315035607	216	72	3.20726004233328e-05
Immp2l	9.5245250570609e-10	0.333315396460036	259	92	3.20938396322724e-05
Snx9	9.81093884372459e-10	0.655579179843015	281	0.11	3.30589395278144e-05
Zbtb8os	9.81519653169907e-10	0.656846247427491	281	108	3.30732862332132e-05
Ssr3	9.85187604948135e-10	0.493190535925976	504	269	3.31968815363324e-05
Hnrnpc	9.87644921655144e-10	0.426291266533785	597	318	3.32796832800917e-05
Ap3s2	9.8830281661393e-10	1.66142234292048	0.18	57	3.3301851708623e-05
Pfkp	1.02684145729889e-09	0.608867551479378	281	0.11	3.46004497451433e-05
Zfp871	1.03024179512534e-09	0.693920322366324	259	95	3.47150275285433e-05
Map3k4	1.04095241317646e-09	0.996898270927962	129	0.04	3.50759325143939e-05
Aimp1	1.05176654767625e-09	1.18043868414303	324	0.15	3.5440325590499e-05
Elmo1	1.06335290281538e-09	0.287034744645723	734	439	3.58307394132671e-05
Papola	1.06507325815485e-09	0.475904368363431	496	267	3.58887085067858e-05
Actg1	1.09298547034839e-09	0.472410229281905	971	826	3.68292384088592e-05
Ctsd	1.11395251336218e-09	-2.95371131842917	209	417	3.75357438902521e-05
Sh3bp1	1.12003055203867e-09	0.795517678196219	273	103	3.77405494814949e-05
Btbd9	1.12969286828866e-09	0.472561697594849	482	249	3.80661308898547e-05
Banf1	1.13314763521529e-09	0.626224549272353	518	277	3.81825427162144e-05
Psmb4	1.14111789645461e-09	0.587363229940724	568	309	3.84511086389346e-05
Cd63	1.16150408865314e-09	-3.23634574183951	0.05	307	3.9138041771256e-05
Mrps6	1.19499848980913e-09	1.59238272406901	129	38	4.02666691126084e-05
Tgtp1	1.20211380905336e-09	2.84583201619163	29	2	4.05064269098619e-05
Tsc22d3	1.20785705602245e-09	0.102940378956739	568	295	4.06999513597325e-05
Ubr3	1.22267212852252e-09	0.589799095364916	309	136	4.1199160042695e-05
Crlf2	1.23076108772621e-09	0.232107227187401	417	191	4.14717256120223e-05
Chd9	1.23627952166304e-09	0.616750342406232	0.36	0.16	4.16576747619579e-05
Eci2	1.26431792686481e-09	0.823512847832523	252	102	4.26024568636367e-05
Snx17	1.29430258790329e-09	0.94259572081798	367	165	4.36128200019892e-05
Mthfsl	1.33579570159744e-09	0.488132065010567	252	98	4.50109719610272e-05
Parp14	1.34304613637446e-09	0.707529691051388	165	54	4.52552826112737e-05
Creb3	1.35544412453914e-09	1.00658214591082	201	0.07	4.5673045220471e-05
Cic	1.36468242081548e-09	0.495033569755621	259	95	4.59843388517985e-05
Ube2e1	1.36469899112572e-09	0.819626336564394	388	183	4.59848972049722e-05
Dcaf12	1.37932275185048e-09	0.120085432876385	0.46	228	4.64776594463538e-05
Swi5	1.39479126300321e-09	0.500383250717939	576	304	4.69988863981562e-05
Tmpo	1.3973346027468e-09	0.768514389386469	547	326	4.70845867741563e-05
Ndufa12	1.41874236257059e-09	0.599799075814399	432	223	4.78059426491785e-05
Huwe1	1.43786499697908e-09	0.438483180764798	396	193	4.8450298938207e-05
Ndufb6	1.44205273852164e-09	0.568081845724635	489	252	4.8591409077225e-05
Lman2	1.45065157241408e-09	0.700144579341904	0.46	234	4.88811553840648e-05
Eps15l1	1.47544798612e-09	0.794371237420175	252	96	4.97166953402995e-05
Ube2e2	1.48174018315303e-09	1.98303809318582	108	26	4.99287172115243e-05
Zmynd15	1.48226326932428e-09	7.38539645900314	14	1	4.99463431231511e-05
Cdr2l	1.48226326932428e-09	4.95753096722272	14	1	4.99463431231511e-05
Srrm1	1.48806344092873e-09	0.787879509938676	417	204	5.01417857055345e-05
Plaur	1.49566395222985e-09	-2.86928616527767	165	384	5.03978925343371e-05
Gm57140	1.50348084887347e-09	4.85088156996622	14	1	5.06612906836404e-05
Kcnab3	1.50348084887347e-09	4.15475528430636	14	1	5.06612906836404e-05
Cyp2c69	1.50883132189451e-09	4.74765237240723	14	1	5.08415802225574e-05
Gm15228	1.52499432574944e-09	3.0735130937283	14	1	5.13862088004532e-05
Pfdn2	1.53323078759816e-09	0.561563153482328	504	264	5.16637446189077e-05
Psma6	1.53877362767673e-09	0.561838351304975	511	0.28	5.18505161581952e-05
Ddx28	1.54295638223889e-09	1.99068124458201	101	22	5.19914582559217e-05
U2af1	1.54632135923834e-09	0.489183220522071	583	327	5.21048445208951e-05
Eif1b	1.57088882298342e-09	0.495900875230332	446	222	5.29326697792492e-05
Gm56936	1.604260178674e-09	1.19280990106466	201	71	5.4057150980599e-05
Ptbp1	1.61397640246256e-09	0.794991363880695	353	155	5.43845488573785e-05
Sgms1	1.64624737431694e-09	0.203692777555362	424	203	5.54719515249835e-05
Tmed2	1.7175605515902e-09	0.359151228352629	698	384	5.78749203463832e-05
Tmco1	1.72370920736971e-09	0.930282376306702	468	241	5.80821054515297e-05
Tnpo1	1.76427087987176e-09	0.37003694356397	396	194	5.94488715681589e-05
Dstn	1.77644972978981e-09	-3.08534530894614	245	471	5.98592500949976e-05
Aldh16a1	1.78783089996011e-09	0.826629087521154	201	0.07	6.02427500050557e-05
Arf3	1.87541941465815e-09	0.371244876410264	446	226	6.3194132596321e-05
Spcs2	1.87927361012974e-09	0.532245464986658	568	324	6.33240035669315e-05
Cyp20a1	1.88018208005428e-09	1.43237452642772	165	49	6.3354615369509e-05
Arhgap9	1.90681842659662e-09	0.162635637033635	504	262	6.42521537025997e-05
Anxa2	1.93343941528645e-09	0.314266492822686	842	518	6.51491745374922e-05
Dusp10	1.94327138886526e-09	0.817769668251766	101	22	6.54804727192037e-05
Hltf	1.95223714120035e-09	1.2007220553907	209	69	6.57825827098869e-05
Sqle	1.96509035967964e-09	2.50018076914736	108	25	6.6215684759765e-05
Meis1	1.97014990113599e-09	1.53357522385064	122	33	6.63861710686784e-05
H13	1.97259549352494e-09	0.478359277484897	504	258	6.64685777498164e-05
Pih1d1	2.00728843254503e-09	0.816278734947574	338	168	6.76375910230373e-05
Chmp3	2.00752753609397e-09	0.460313860422824	388	173	6.76456478562224e-05
Tmem256	2.02078648314276e-09	0.410302313617882	784	421	6.80924213359786e-05
Dcun1d1	2.03899430647741e-09	0.876542777601652	338	0.15	6.87059521510629e-05
Tmed9	2.04222250372535e-09	0.496472935518274	496	261	6.88147294855294e-05
Foxred2	2.05154154981751e-09	2.11103624076532	115	0.03	6.91287440626509e-05
Eeig2	2.06883159100982e-09	1.43980126496835	194	64	6.97113492906668e-05
Ktn1	2.09762728332209e-09	1.01954131299567	0.23	82	7.06816489388213e-05
Phactr4	2.09866355555446e-09	1.28833156157159	216	74	7.0716567167963e-05
Ncoa2	2.13378399471745e-09	0.452689545962743	439	208	7.18999854859992e-05
Tm2d2	2.13464349188557e-09	1.03297316562135	324	0.14	7.19289471025763e-05
Osbpl3	2.14484357310518e-09	0.923858546348863	165	51	7.22726490393522e-05
Tmem106a	2.15843313930018e-09	1.02838898290233	137	41	7.27305630618588e-05
Dnase1l1	2.15889959694799e-09	1.36529088103085	165	51	7.27462808187596e-05
H4c4	2.18779335262638e-09	1.20917228337228	237	98	7.37198848100985e-05
Gusb	2.20199009363293e-09	0.89564149135119	338	0.15	7.41982581950552e-05
Nipsnap3b	2.23846755855245e-09	0.719816447284423	338	144	7.54274028529835e-05
Pak2	2.24100415619598e-09	0.202509731776708	0.59	313	7.55128760471796e-05
Ssh1	2.25352382909886e-09	1.05155290565549	122	0.03	7.59347389453151e-05
Cdkn2c	2.26221045301552e-09	1.17214612280906	338	148	7.62274434248109e-05
Nucks1	2.2693398374748e-09	0.822608918630314	482	288	7.64676751635508e-05
Arhgap12	2.28644163601891e-09	1.51973832570755	144	38	7.70439373672932e-05
Lars	2.28764024633492e-09	1.42202629123151	223	79	7.70843257405014e-05
Smyd3	2.30828210038783e-09	0.447328557541208	324	138	7.77798736546682e-05
Sfr1	2.32578609599055e-09	0.78692081223423	345	163	7.83696882904975e-05
Sarnp	2.33151713043155e-09	0.534789587188145	633	359	7.85628012270216e-05
Smurf1	2.35443686250076e-09	1.02827472519268	137	41	7.93351045188257e-05
Lmo2	2.38518833286219e-09	0.678480134085122	396	193	8.03713060641244e-05
Mrpl11	2.427159969629e-09	1.25678052360479	252	101	8.17855823366187e-05
Gm10125	2.44288582656409e-09	2.92566030951122	36	4	8.23154808119036e-05
Cuta	2.464960157208e-09	0.577291260919097	554	308	8.30592974572807e-05
Diaph2	2.50065003921494e-09	0.392011001946975	619	347	8.42619037213868e-05
Tpm3	2.50102638606976e-09	0.438032725081219	712	457	8.42745851050068e-05
Pdcd10	2.50389256724768e-09	0.372852159377282	475	247	8.43711639459777e-05
Polr2f	2.53943559400572e-09	0.541252655135561	439	225	8.55688217756166e-05
Ndufaf7	2.55208546573391e-09	1.1000497511426	201	73	8.59950718533697e-05
Slc66a2	2.56692476341133e-09	0.217402461272243	309	133	8.64950968279081e-05
Smarcc1	2.56867606248234e-09	0.684134196734483	317	139	8.65541086014048e-05
Psmd6	2.6111053205329e-09	0.809775915072299	331	146	8.79838048806766e-05
1110004F10Rik	2.65056359426687e-09	0.979288363474776	374	186	8.93133908724164e-05
Acox3	2.65110209436707e-09	0.723808522019717	216	75	8.93315361717928e-05
Wdr19	2.65396048202929e-09	2.29160446821134	22	2	8.94278524024588e-05
Acaca	2.69541386938487e-09	0.951689055575449	216	76	9.08246657427927e-05
Ergic1	2.7875483966956e-09	1.26600745972483	0.18	59	9.3929230775055e-05
H2-K1	2.84186527304516e-09	0.153570747596867	871	0.55	9.57594922405298e-05
Ifi44l	2.84646530833022e-09	2.14670485407186	108	24	9.5914495029495e-05
Synj1	2.85101914875434e-09	0.316388949668117	0.41	185	9.60679412364261e-05
Stom	2.85405474909679e-09	1.1585349487366	309	125	9.61702288255656e-05
Gm27241	2.86164241420787e-09	1.06901768217276	165	52	9.64259027891484e-05
Mef2d	2.89963307501692e-09	0.639308757725911	273	113	9.77060360957702e-05
Pebp1	2.93461993979799e-09	0.434292505713655	446	206	9.88849534914331e-05
Nkiras2	2.95895315280017e-09	0.875641795677889	237	88	9.97048854367545e-05
Polr1f	3.0011867351707e-09	0.505820024811222	273	118	0.000101127988228312
Uqcrc1	3.05551423703761e-09	0.69997876712942	496	273	0.000102958607731219
Fkbp15	3.07020620228477e-09	0.478054240685582	324	131	0.000103453668192188
Csde1	3.07325792064523e-09	0.344751530949214	504	261	0.000103556498894062
Exosc8	3.1831920054568e-09	1.13367806667429	295	132	0.000107260837815872
Polr1c	3.20457279675096e-09	1.64177859064549	194	68	0.00010798128495932
Lamtor1	3.30866462221516e-09	0.686666584220551	482	264	0.000111488763110162
Tomm20	3.32767462645501e-09	0.605711351371055	511	269	0.000112129324213028
Selenoh	3.45749397114321e-09	0.780622715043432	518	275	0.000116503716851642
Ago2	3.46669169872809e-09	0.235049734533085	353	166	0.000116813643480342
G0s2	3.55001491088893e-09	-7.20251758131079	7	218	0.000119621302437313
Mfsd7a	3.55750312352741e-09	2.06934845971782	137	39	0.00011987362525038
Htt	3.71975055969622e-09	1.21192808054752	223	85	0.000125340714859524
Smim29	3.72489713276721e-09	0.77302697489783	381	182	0.000125514133785724
Npepl1	3.74818704870915e-09	1.13633944342401	173	55	0.000126298910793304
Mcts1	3.76444686995532e-09	0.897815347287318	396	0.19	0.000126846801730015
Mrps33	3.76884038512029e-09	0.597690544738952	504	269	0.000126994845617013
Wdr86	3.90768783446958e-09	3.05737223404963	22	1	0.000131673449270287
Gsto1	4.00454201374397e-09	1.36738398404257	288	124	0.000134937047695117
Mfng	4.05600480490765e-09	1.27362462614584	115	33	0.000136671137906168
Zfp207	4.0678548311671e-09	0.547837197002748	525	284	0.000137070436391007
Scaf8	4.08165012708651e-09	0.58459922778534	309	142	0.000137535282682307
Cox4i1	4.15828552864519e-09	0.444678451329721	971	707	0.000140117589173228
Nusap1	4.23689295559254e-09	1.42918293275597	338	165	0.000142766345031646
Tcf4	4.2692935905586e-09	-0.825119539222401	353	156	0.000143858116827462
Tox4	4.40844279200607e-09	0.749000160527783	252	94	0.000148546888319437
Akirin2	4.50702522475067e-09	0.887029943665949	338	156	0.000151868721973199
Rac2	4.55800255423889e-09	-1.26915416305439	676	699	0.000153586454067634
Plaat3	4.61375858265019e-09	1.16362689572265	187	59	0.000155465209200981
Brd4	4.69384481579195e-09	0.370221865471293	496	264	0.000158163794912926
Nek2	4.78500827156002e-09	1.2180177497955	122	38	0.000161235638718486
Fto	4.85488234140491e-09	0.679045067974869	295	129	0.00016359011537598
Sys1	4.88921362492499e-09	0.388766113468757	511	261	0.000164746942305473
Pkd1	4.94743669684886e-09	1.44105995143288	137	36	0.000166708826937019
Tomm7	4.97193984001923e-09	0.454296165397691	863	526	0.000167534484849288
Nt5c	5.06496892694157e-09	0.829343154372065	403	198	0.000170669192962223
Tpr	5.25469245093031e-09	0.638892560537569	439	222	0.000177062116826548
Slc52a3	5.30691566642812e-09	2.22039206678266	22	2	0.000178821830295962
Trim41	5.34962200315313e-09	0.764144566037782	0.18	0.07	0.000180260863018248
Csnk2b	5.35401264637077e-09	0.345026500003101	511	279	0.000180408810132109
Tafazzin	5.70112187831799e-09	0.752020545534136	223	81	0.000192105002811803
Gm3550	5.74596938353079e-09	2.11124847086501	101	23	0.000193616184347454
Ubald2	5.86166074797717e-09	0.28360474761877	547	293	0.000197514520563839
Tor1aip1	5.86800969608044e-09	0.324776624003251	475	243	0.000197728454719127
Gm15472	5.92700572868783e-09	0.876762101511956	58	9	0.000199716385033865
Ndufa11	5.93434192704415e-09	0.583780300801308	626	0.35	0.00019996358557368
Psmf1	5.96079610610043e-09	1.22329886839539	158	0.05	0.00020085498559116
Cnih4	5.99763575196742e-09	0.678747880006552	446	0.23	0.000202096334298294
Lipa	6.01386673689076e-09	0.702007246211666	194	63	0.000202643253566271
Tmem70	6.0681322593765e-09	1.2275432095457	201	71	0.00020447178461195
Pdap1	6.16990044552037e-09	0.865351030668909	353	175	0.000207900965412255
Gria3	6.23909150525315e-09	0.971087193869452	281	0.12	0.00021023242736101
Ppm1k	6.39043059484996e-09	1.78042912599609	115	31	0.000215331949324064
Afg1l	6.51950314248949e-09	1.20006490051387	137	37	0.000219681177889326
Pheta2	6.60152083276738e-09	2.75975600688428	36	4	0.00022244484598093
Ppfibp2	6.6896882511008e-09	1.39246001750249	122	31	0.000225415735309093
Cyfip1	6.8534732139863e-09	0.766403044176661	295	124	0.000230934633418482
Ppp3cb	6.95391572097854e-09	0.68741549014237	353	162	0.000234319144134093
Fhad1	6.95533948580958e-09	2.70996561003951	36	4	0.00023436711931384
Mgst2	7.10176121468057e-09	-3.31574847365581	29	0.24	0.000239300945889877
Tspan31	7.11157918448865e-09	1.03248190341518	223	83	0.00023963177220053
Dse	7.16364654990058e-09	1.15371157242143	151	44	0.00024138623414545
Zfx	7.22846900984018e-09	0.819650260298211	252	102	0.000243570491755575
Alpk1	7.38347612694086e-09	0.717646773825185	209	79	0.000248793611573399
Ets1	7.41309595507689e-09	-5.70439711655649	7	0.22	0.000249791681302271
Cstf3	7.51599573851478e-09	0.486945398992291	0.36	0.17	0.000253258992404994
Jmjd7	7.60069523907986e-09	1.93468780486447	65	13	0.000256113026776035
Ybx3	7.60487905270252e-09	0.875072041976032	324	144	0.000256254004559864
Ddx46	7.6444834169739e-09	0.825507616341379	309	144	0.000257588513218353
Cops6	7.6618406556451e-09	0.696939051552262	345	164	0.000258173382732617
Mxd3	7.66683029995516e-09	1.81194102752851	201	68	0.000258341513787289
Caprin1	7.78116983737297e-09	0.432712396555735	482	0.25	0.00026219429884012
Cct3	7.89864061306823e-09	0.838819184324036	288	139	0.000266152594097947
Arid1a	7.90657534464313e-09	0.522541274135065	504	256	0.000266419962813095
Ccnt2	7.91454984540783e-09	0.534430835248205	317	134	0.000266688671590862
Hhex	7.99076013534454e-09	0.34279806004935	0.36	163	0.00026925665352057
Runx1	8.13964723599966e-09	0.454904710835505	0.64	376	0.000274273553264245
Actr3	8.14017926101438e-09	0.406855570531028	906	623	0.000274291480379141
Tmem208	8.15226030373449e-09	0.349687544441124	374	206	0.000274698563194637
Mrps22	8.15836189745765e-09	1.72333853788039	115	29	0.000274904162496733
Fam219a	8.18382635387445e-09	1.30038804170262	108	29	0.000275762212820154
Scamp2	8.23276093181037e-09	0.350664462288792	345	156	0.000277411112358282
Rdx	8.33274170635189e-09	0.756261608209361	424	218	0.000280780064537233
Sf3b5	8.43590731483049e-09	0.472300812879432	0.59	327	0.000284256332880528
Klf10	8.44383321744212e-09	0.638545437424406	367	169	0.00028452340409493
Tpd52l2	8.53115643773143e-09	0.657760084904636	281	136	0.000287465847325798
Dnaja2	8.73747650765595e-09	0.485207113483539	403	196	0.000294418008401975
Adh5	8.75013429924097e-09	1.18756146105035	223	85	0.000294844525347224
Swap70	8.93458484939933e-09	0.410037657922383	245	92	0.00030105977108536
Gtpbp4	8.96397346211068e-09	0.954596824060758	252	0.11	0.000302050049779282
Rab11b	8.98613449593935e-09	0.582441093345319	0.46	246	0.000302796787975172
Fdps	9.01573502432021e-09	1.14711788737674	317	144	0.000303794207379494
Dync1h1	9.2898935844163e-09	0.496120983193513	331	157	0.000313032254220492
Tmem141	9.31726934658388e-09	1.56034041171319	165	51	0.00031395470790249
Rap1gds1	9.42410479664383e-09	0.468338221699435	0.41	197	0.00031755463522771
Xpo7	9.51936766723309e-09	0.326423810793932	309	129	0.000320764612915086
Cwc15	9.69896129008561e-09	0.796032355476188	475	258	0.000326816199630725
Eif3l	9.83908641789962e-09	0.901119341846259	302	138	0.000331537855937545
Eed	9.95695991648652e-09	0.451623344655541	331	0.16	0.00033550972134593
Bach2it1	1.00204998084083e-08	2.93629980881952	29	2	0.000337650761544126
Stk24	1.01087052085839e-08	0.192558826357112	532	285	0.000340622930708442
Polb	1.01984148548158e-08	0.774257027073232	252	97	0.000343645786947872
Pa2g4	1.04683235954038e-08	1.01263380946856	345	169	0.000352740631870725
Usp22	1.04880614289746e-08	0.776325607187432	216	87	0.000353405717910729
Rae1	1.05095238443391e-08	0.775866555531681	252	107	0.000354128915458851
Fam118b	1.05928105647857e-08	1.24947112671081	151	47	0.000356935344791019
Eml6	1.06800718358958e-08	1.66342071906356	115	35	0.000359875700582343
Ptprs	1.06899855460966e-08	0.992170636554907	216	73	0.000360209752961272
Abhd6	1.07316359973384e-08	1.05775816647474	0.05	0.01	0.000361613206566315
Cd302	1.08962118902582e-08	1.15706648170543	245	98	0.000367158755854142
Zfp622	1.09517538337911e-08	0.947377249300372	201	75	0.000369030297183424
Asxl2	1.1018241595481e-08	0.645226300720794	353	163	0.000371270668801328
Ezh2	1.12051947791771e-08	0.851513281033688	374	182	0.000377570243279151
Slc24a5	1.12478268062718e-08	2.08518875307969	129	37	0.000379006772064136
Ubxn4	1.13799544825035e-08	0.302066302581889	381	191	0.000383458946242438
Sh2b3	1.14310740950596e-08	0.32598707692067	237	98	0.000385181472707128
Ly6g	1.14625145435602e-08	-8.3146193797595	0	223	0.000386240890059804
Krit1	1.14985821670498e-08	0.46224261278886	374	174	0.00038745622470091
Cd300c2	1.16269762345871e-08	0.29466776773837	252	92	0.000391782591200647
Gm49463	1.164360474877e-08	3.67852298105485	22	1	0.000392342905614553
9630028I04Rik	1.16690540183612e-08	3.22088020592617	22	1	0.0003932004442027
Cbx3	1.1758533079111e-08	0.696410298344026	0.59	344	0.000396215530633723
Atp5mpl	1.18524612001772e-08	0.386238065852076	885	532	0.000399380532601172
Eny2	1.22053657110234e-08	0.650128006638258	424	227	0.000411272002998644
Bcap31	1.22238998999364e-08	0.417369155663501	453	243	0.000411896531028255
Psmd14	1.22805023009212e-08	0.537367438128019	432	0.22	0.000413803805531841
Kif3b	1.23170237718194e-08	0.432491412790096	158	61	0.000415034433015227
Rer1	1.23554072280942e-08	0.431804368848296	475	256	0.000416327801957864
Tnpo3	1.23909773631009e-08	0.634834347211611	331	156	0.000417526373227047
Farsb	1.27197052670347e-08	1.25406120013707	194	69	0.000428603188678002
Plcl1	1.27231162602023e-08	1.97793762237186	137	39	0.000428718125503778
Atic	1.30668426548205e-08	0.863242657300237	0.23	103	0.000440300330096833
Ncoa7	1.32857931234491e-08	1.02901933127873	0.23	87	0.000447678085087741
Tasor2	1.3465573236079e-08	0.974732953327712	173	58	0.000453735955762917
4930599N23Rik	1.36414684628377e-08	1.13000243632003	58	9	0.00045966292132378
Psma8	1.38243779275221e-08	2.58108221559885	58	9	0.000465826238645786
Api5	1.39666651289863e-08	0.599938318675712	381	184	0.000470620748186322
Nubp2	1.39784148488324e-08	1.02122018075338	245	99	0.000471016666746258
Hnrnpa2b1	1.4126419338662e-08	0.435388416181935	827	527	0.000476003826035555
Pdcd2	1.44270748740573e-08	1.3965863068493	0.18	63	0.000486134714956236
Fgd6	1.4433022160437e-08	1.09477831830222	65	13	0.000486335114718084
Dennd10	1.45231616347089e-08	0.939075542535924	158	52	0.000489372454443152
Nagk	1.4543764091132e-08	1.24593389314715	187	66	0.000490066674814785
Tmem147	1.45888339826667e-08	0.769288205732703	331	0.17	0.000491585349879936
Ubxn1	1.46473603178788e-08	0.413568039066795	0.46	241	0.000493557453271245
Hrh1	1.47172110250363e-08	5.67876174027514	14	1	0.000495911142699623
Bnip2	1.47174225251875e-08	0.378651262469406	367	186	0.000495918269408718
Atrnl1	1.48337871356964e-08	0.416188751163144	0.46	241	0.000499839291324425
Akap9	1.49007916559536e-08	0.937381669214594	223	0.09	0.000502097075639012
AW554918	1.49806195195288e-08	0.859833543054229	245	102	0.000504786955330042
C1qbp	1.50283750902628e-08	0.871409197112116	302	137	0.000506396127041494
Sin3b	1.51063353924341e-08	0.278568383423217	468	237	0.000509023077383459
Gpr82	1.51402237243e-08	3.42322527138906	14	1	0.000510164978614013
Peak1	1.52643131726125e-08	0.10421666504333	187	68	0.000514346296664351
Gm56999	1.53659753154713e-08	0.789805194650427	187	0.07	0.00051777190423012
Uqcr10	1.5391683479646e-08	0.403330253661161	806	489	0.000518638166530153
Gfm2	1.54172760827507e-08	1.13856338737242	144	41	0.000519500534884369
Cd33	1.54755238118934e-08	-4.11879517278447	29	223	0.000521463250365559
Mtmr14	1.5795860558709e-08	0.847939455565458	158	54	0.000532257317386259
Dnajc3	1.5803562534297e-08	0.713344483550123	396	195	0.000532516843155671
Tmem268	1.58151274128356e-08	1.57769075609624	115	27	0.000532906533302909
Kif9	1.58600388667392e-08	2.27308844173239	79	16	0.000534419869653645
Atp5md	1.5900303640036e-08	0.401144448049066	806	479	0.000535776631454654
Fars2	1.60276972238722e-08	0.764803625623144	295	133	0.000540069285655597
Fuca2	1.60632362706315e-08	0.711419345117823	266	114	0.000541266809375199
Mbp	1.6211974244336e-08	0.488721886953466	288	124	0.000546278684137146
Ddx39b	1.62353800208382e-08	0.649890335734548	489	264	0.000547067365182164
Commd6	1.62393341457077e-08	0.879301676826687	338	159	0.000547200603373768
Hspb11	1.62708864614961e-08	1.37871441031187	144	47	0.000548263790206573
Abca17	1.62954559044644e-08	3.22050166514098	36	4	0.000549091682156833
Prr5l	1.64372414614568e-08	-0.213174785022439	101	28	0.000553869288285247
Gm15608	1.64721667124448e-08	2.79806281097867	36	4	0.000555046129542542
Igf1r	1.6517020472545e-08	-3.56539197718221	72	294	0.000556557521842877
Smc6	1.65543619144132e-08	0.746086320583527	453	234	0.000557815779068068
Gpr18	1.66527427504037e-08	0.443950598958205	129	34	0.000561130819717602
Dnmbp	1.6688196291843e-08	0.871458996004	151	47	0.000562325462249941
Mpg	1.68216949773229e-08	1.55314412278572	137	41	0.000566823833955871
Abcb1b	1.74238574614417e-08	1.63672933101077	165	57	0.000587114301020741
Tmed5	1.77034815425155e-08	0.640185852500886	353	172	0.000596536514056603
Atp5e	1.77061189374465e-08	0.416984834098931	935	638	0.000596625383716197
Aoah	1.79624788189771e-08	-4.99954395425615	7	193	0.000605263686284251
Nudc	1.79683926341823e-08	0.819628492450403	388	202	0.000605462958201405
Wdr3	1.80787879599468e-08	1.4325788080646	173	57	0.000609182839098367
Rpp21	1.81436989408339e-08	0.533132569196637	475	244	0.000611370079510339
Eif5b	1.81898008006272e-08	1.01001777763954	417	213	0.000612923527777934
Fbxw7	1.84417979179666e-08	0.508844868254512	273	114	0.000621414822643802
Stmn1	1.89311088353063e-08	1.0816499319029	0.46	308	0.000637902643314481
Mgat2	1.90228716371176e-08	0.697887439921389	331	0.16	0.000640994682684314
Arpc3	1.90310482554426e-08	0.387915831445395	878	0.59	0.000641270202015395
Tlr12	1.9459191503474e-08	2.4974735280489	29	3	0.000655696916901058
Zc3h15	1.96695065603119e-08	0.49236248593458	367	184	0.00066278369305627
Ankib1	1.96728967438601e-08	0.976770632877383	259	104	0.000662897928681109
Abcg3	2.00958148404848e-08	0.59681854013264	115	29	0.000677148576864976
Tgs1	2.08699666013061e-08	0.924022308029275	223	86	0.00070323439459761
Isoc2b	2.09196054060965e-08	1.94442542416547	101	23	0.000704907023763829
Kifap3	2.13476723148024e-08	2.25924841508738	86	19	0.000719331166319583
Chchd1	2.1406662268999e-08	0.693423296006722	403	215	0.00072131889181619
Prpsap1	2.14083255229523e-08	0.836995255399897	209	76	0.000721374936821401
Lncppara	2.17828709561607e-08	1.70708728341972	108	29	0.000733995619738792
Ankfy1	2.24553382078459e-08	0.586880580121526	281	0.12	0.000756655076251574
Gm14410	2.30820054501317e-08	3.21840279873257	36	4	0.000777771255647638
Ttl	2.31896814613432e-08	2.37900767567122	65	11	0.00078139950652142
Chchd3	2.34211519860306e-08	0.80819865702245	367	177	0.000789199137321286
Gm56517	2.35505022334957e-08	0.715331356612742	295	128	0.000793557723259871
Prrc2c	2.39035337189433e-08	0.32068739729839	0.41	204	0.000805453472193512
Pml	2.39162087684723e-08	0.920487997771227	216	86	0.000805880570662442
Pole4	2.39535389302671e-08	0.873696499681858	424	0.21	0.00080713844779428
Anapc13	2.40738790326125e-08	0.607508974468301	597	351	0.000811193427882909
Vdr	2.42378050874872e-08	2.62804099625316	36	4	0.000816717080227969
Sem1	2.43802380318448e-08	-0.692168225347433	928	784	0.000821516500721041
Fermt3	2.43924088771716e-08	0.33304301453143	561	311	0.000821926609525174
Mapk14	2.44006637294571e-08	0.243617872901486	532	301	0.000822204765027786
Sp1	2.44913967135174e-08	0.408566762255056	302	0.14	0.000825262103658684
F730043M19Rik	2.48202063906547e-08	2.58565240037409	36	4	0.000836341674539501
Clptm1	2.48481530870721e-08	0.790829858466911	245	94	0.000837283366421981
Cxcr2	2.52383207065553e-08	-7.40819315354765	7	202	0.000850430454528089
Lpcat1	2.56967354565105e-08	1.32954953385424	216	84	0.000865877197942578
Kcnn4	2.58291148514977e-08	0.925235115827561	158	49	0.000870337854036068
Tent5a	2.62128336093806e-08	0.83413273281762	259	0.13	0.00088326764130169
Rtf1	2.62737224834851e-08	0.383528526389185	475	258	0.000885319352803515
Ssbp1	2.62917183735426e-08	0.729549840942983	345	162	0.00088592574231489
Maco1	2.64540762432256e-08	0.885738819755351	201	69	0.00089139655309173
Arf6	2.69445270196039e-08	0.25384484387187	424	223	0.000907922782452572
Esd	2.70493954366247e-08	0.456538051646196	446	233	0.000911456428632506
Ccr5	2.74240157097115e-08	0.44457977778106	129	41	0.000924079633354438
Dcps	2.76154396639616e-08	0.953490341681296	266	112	0.00093052985491685
Ndufab1	2.76168128087452e-08	0.445319165957568	482	258	0.000930576124403477
Arid4a	2.76503008005292e-08	0.324772999998338	388	188	0.000931704535774632
Pex14	2.82401109889385e-08	1.03995157255274	209	77	0.000951578779883271
Gpr171	2.8267357419353e-08	1.06133176550168	72	21	0.000952496875602519
Tspan13	2.84990096823868e-08	-0.449424359168471	388	0.18	0.000960302630257707
Hsd3b7	2.90585543765933e-08	1.86710464801722	122	32	0.000979157048273687
Il4i1	2.98158140566801e-08	2.68729996002574	58	8	0.00100467367045389
Rpl22l1	2.99375480311635e-08	0.234465620267167	849	496	0.00100877561845809
Hdgf	3.01194358268807e-08	0.588090516900878	453	248	0.00101490450962257
Herc6	3.03930887069383e-08	1.74142437050392	137	0.04	0.00102412551706899
Higd2a	3.06525992017492e-08	0.372880776807222	583	327	0.00103286998270214
Acot9	3.14209460653178e-08	0.675380258466677	295	124	0.00105876019861695
Hspa1a	3.16512840970125e-08	1.55223036361578	144	0.05	0.00106652166893293
Gm37233	3.17864267499036e-08	2.58204370575718	22	1	0.00107107543576475
Dnmt1	3.2122990684544e-08	0.681210476571723	353	179	0.00108241629410639
Frmd8	3.21347893097986e-08	0.843424888814704	216	86	0.00108281386058297
Mrpl42	3.24697981840158e-08	0.845870954607176	367	0.17	0.0010941023196086
Gabpb2	3.35325547418694e-08	0.602939867492664	288	121	0.00112991296458203
Mrpl24	3.35946139867965e-08	0.604388991812531	353	175	0.00113200411289909
Tent2	3.3707898923946e-08	0.746833599708732	338	163	0.00113582136214128
Prpsap2	3.38701222197313e-08	0.946007458562776	158	51	0.00114128763831607
Csf2ra	3.54044333633383e-08	0.387767596170663	504	271	0.00119298778661105
Nr2c2ap	3.55803154303104e-08	1.05310641405729	223	0.09	0.00119891430873974
Nup214	3.59903815031167e-08	1.01213812937928	187	71	0.00121273189512902
Trpc4ap	3.63755742271168e-08	0.12056166161428	295	144	0.00122571134915693
Eif2ak4	3.68029886216114e-08	1.3661361647666	122	33	0.00124011350459382
Kif24	3.69114110401417e-08	1.45813725694259	158	54	0.00124376690640861
Pisd	3.7033582741984e-08	0.955094173967559	201	76	0.00124788360407389
Paqr4	3.72255935142548e-08	2.1546549652913	43	7	0.00125435359905633
Gm37245	3.73797128480069e-08	2.66084359402754	36	4	0.00125954680412644
Sars	3.76030373529822e-08	0.77546189432225	273	115	0.00126707194664609
Anxa7	3.76719114236512e-08	0.854627242747795	309	143	0.00126939272733135
Spaca9	3.79361071752071e-08	2.20508852189104	108	27	0.00127829506737578
Pfdn4	3.84092903418582e-08	0.672631576264463	353	173	0.00129423944735925
Zbtb4	3.88348391048651e-08	2.24884852462232	58	9	0.00130857873847754
Pde4dip	3.92042616167114e-08	1.13605786101944	129	34	0.00132102679943671
Tpgs1	3.93726400306913e-08	0.90087581579198	281	122	0.00132670047847417
Gm10138	4.01125589017361e-08	1.08758826082451	101	24	0.0013516327847529
Leprot	4.04992467138369e-08	0.955081035460634	237	98	0.00136466261726945
Fyco1	4.11495921020169e-08	0.907544091417888	0.18	64	0.00138657665546956
Ctnnb1	4.12893248606218e-08	0.483093293382813	388	186	0.00139128509050351
Celf1	4.17823205229708e-08	0.237558968811412	439	234	0.00140789707234202
Mis18a	4.18130465042607e-08	1.16407473847673	338	165	0.00140893241500757
Krcc1	4.18378617351035e-08	0.500851735865043	417	219	0.00140976858902605
Psmd1	4.1838287218339e-08	0.888233352776218	309	145	0.00140978292610915
Ergic2	4.206643124768e-08	0.370116851109619	281	136	0.00141747046732183
Dnajc25	4.22180728514754e-08	1.75051681882731	137	44	0.00142258018280332
Ppa2	4.22316832541323e-08	0.945815023363402	223	89	0.00142303879893124
Zbed5-ps	4.23463744229622e-08	1.98085479195933	79	19	0.00142690343255613
Rpn2	4.30679234141057e-08	0.60503820156656	424	224	0.00145121674736171
Rbm6	4.31321958024395e-08	0.30310866626034	0.41	216	0.001453382469759
Mrpl21	4.32060014599234e-08	0.827726195482082	309	147	0.00145586942519358
Cdc42bpb	4.41302551195833e-08	1.74471381736931	94	21	0.00148701307650948
Rbm26	4.46446151624341e-08	0.425706456342558	388	198	0.00150434495251338
Kdm2b	4.46909830832518e-08	0.793206704560381	237	102	0.00150590736597325
Nt5m	4.48464395203444e-08	1.69584595771372	158	54	0.00151114562607752
Cttnbp2nl	4.5289180069093e-08	2.66835078378291	36	6	0.00152606421160816
Lrch3	4.56515860003228e-08	0.566048213355105	281	117	0.00153827584186688
Timm50	4.61419928593657e-08	0.992049603284434	237	94	0.00155480059138919
Stx4a	4.62964822898821e-08	0.586901678186441	273	119	0.00156000626723987
Cmas	4.70401755672591e-08	0.692001961747197	273	123	0.00158506575591436
Prr14l	4.72277059983148e-08	0.257061591370761	324	152	0.00159138478131922
Parp11	4.7287321057358e-08	1.07617738193394	129	42	0.00159339357034874
Ndufa7	4.78498513780622e-08	0.297434727201231	0.77	464	0.00161234859203519
Retnlg	4.81821921729787e-08	-8.94910186836902	29	394	0.00162354714746069
Tmsb15b2	4.81962629296504e-08	1.83505645287345	86	19	0.0016240212756775
Klrd1	4.84739806771985e-08	0.514899207827825	94	26	0.00163337925289888
Acadm	4.90617396346453e-08	0.831094065673182	223	91	0.00165318437872901
Med30	4.98267204174267e-08	0.541543539427729	345	175	0.00167896117118561
Hpcal1	4.99543621838836e-08	0.158058386949826	424	229	0.00168326218814814
Chchd6	5.07842440705169e-08	1.75454182810616	137	42	0.00171122588820014
Ufd1	5.08639610219262e-08	0.827603986754968	0.23	96	0.00171391203059483
Rnf227	5.11044426814356e-08	1.81456323615726	79	19	0.00172201530059365
Gfus	5.12565700595183e-08	1.4250434970894	194	73	0.00172714138472553
St18	5.13737054893926e-08	2.86500927504578	58	8	0.00173108838017057
Tstd3	5.13890743597641e-08	1.41579303778897	94	21	0.00173160624962661
Tsn	5.15731663655051e-08	0.654683596437368	345	173	0.00173780941385206
Sh3gl1	5.20575735426882e-08	0.638769530379579	216	83	0.00175413199809442
Birc6	5.26997242347426e-08	0.415383930314065	511	283	0.00177576990781389
Canx	5.30882005729601e-08	0.350073983156391	583	327	0.00178886000650646
Eif3c	5.35331467008672e-08	0.596150912873964	432	223	0.00180385291123242
Gsk3b	5.44104801539999e-08	0.256793091499724	453	247	0.00183341553926918
Commd2	5.54272815327093e-08	0.809932612976884	252	117	0.00186767767852617
Copz1	5.54862032720176e-08	0.525799222636795	432	231	0.00186966310545391
Rasgrp3	5.54876639566142e-08	0.2519015759636	58	12	0.00186971232468207
Ipo7	5.68235479516544e-08	0.743622177862406	245	109	0.00191472627177895
Pdlim5	5.71045534121133e-08	0.150754188947916	374	172	0.00192419503177457
Slc2a3	5.72178006564013e-08	-5.00715743746534	22	237	0.0019280110109181
Srsf2	5.73666220108986e-08	0.3302916042469	655	387	0.00193302569527924
Pygb	5.74005811702601e-08	1.08009367146751	129	45	0.00193416998311308
Scpep1os	5.81906808432477e-08	2.27992291917513	0.05	7	0.00196079318169407
B630019K06Rik	5.89236077619877e-08	3.05687938519852	14	3	0.00198548988714794
[truncated: 247 more rows]

## Sheet: markers_DCs (plasmacytoid)
	p_val	avg_log2FC	pct.1	pct.2	p_val_adj
Siglech	0	9.58051782524714	956	6	0
Tcf4	0	6.33572783375869	1	135	0
Runx2	0	5.10038840887979	976	142	0
Irf8	0	4.87036878595697	0.98	157	0
Mctp2	0	4.03352315197052	919	104	0
Cox6a2	0	7.81842906726383	814	8	0
Bst2	0	5.88145381176046	0.98	175	0
Cadm1	0	6.51901060199839	0.81	15	0
Prkca	0	4.31845980755614	827	72	0
Grm8	0	7.33546727711663	766	36	0
Cd7	0	5.049959300566	749	28	0
Fyn	0	4.21385181644665	0.79	82	0
Cacna1e	0	4.90378471575165	736	28	0
Ctsl	0	4.80438385716525	773	87	0
Tmem163	0	3.87434342349493	725	0.04	0
Ly6d	0	3.65074813138931	729	0.06	0
Kynu	0	5.23284305289477	668	29	0
Pacsin1	0	7.11001573937449	634	7	0
Atp1b1	0	3.85356892879901	668	54	0
Kmo	0	6.00588331536134	631	24	0
Card11	0	5.30506894932204	624	25	0
Zdhhc14	0	4.8028670172489	634	36	0
Slc41a2	0	7.49536629831915	597	7	0
Sdc4	0	3.93094094304757	627	42	0
Iglc3	0	3.58093097692186	624	0.04	0
Ccr9	0	8.06682890671618	0.58	5	0
Cd300c	0	7.23651475315179	576	6	0
Ccnd1	0	6.83836697733326	583	14	0
Tsc22d1	0	5.36048890697207	0.6	39	0
Eldr	0	6.29678216797367	0.58	24	0
Setbp1	0	4.5137546227718	556	26	0
Carmil1	0	5.22441039073759	546	0.02	0
Lifr	0	5.97114180381707	536	16	0
Cd209d	0	8.63280377730971	522	3	0
P2ry14	0	6.215039773425	522	16	0
Srgap3	0	5.78222336031669	522	21	0
Ccr5	0	4.63909453969123	508	29	0
Pdzd4	0	7.0174975310045	485	7	0
Pltp	0	4.51134010707492	471	23	0
Rnf122	0	5.98480956812934	417	0.01	0
Pir	0	6.69424796441146	417	0.01	0
Gm21762	0	8.47770865850199	393	2	0
Hs3st1	0	7.22616917422799	386	3	0
Gm12253	0	7.52806306760542	386	3	0
Gm30605	0	5.74246121550618	0.38	9	0
Ncald	0	5.65306093856367	353	12	0
Havcr1	0	8.15065297016521	339	2	0
Ctnnd2	0	5.76361375181819	349	13	0
Lag3	0	5.29298305845497	332	8	0
Sla2	0	5.57588556038983	302	9	0
Paqr5	0	6.45901350119745	295	5	0
Scimp	0	5.77072252805777	292	6	0
Klk1	0	8.62434002847433	281	1	0
Sh3bgr	0	9.0161793824667	264	1	0
Atp2a1	0	7.80636308725127	241	2	0
Nrxn2	0	7.32998355915616	241	2	0
Lefty1	0	6.38109240397529	241	5	0
Fyb2	0	6.95561272016401	237	3	0
Tmem221	0	7.31340938077483	234	2	0
Ddr1	0	7.59792310631893	0.22	2	0
Ptprf	0	6.93215741339841	0.22	3	0
Klk1b27	0	8.23648380846085	0.2	1	0
Tex2	2.42506172239112e-305	4.76002114867954	783	107	8.17148797976911e-301
Rnase6	6.5417728915038e-301	4.23960921056167	844	122	2.20431579352112e-296
Lair1	2.64105769123437e-296	4.41878976978676	807	114	8.89930799638335e-292
Tmem229b	3.80035015942494e-295	4.7888724837191	631	62	1.28056598971983e-290
Gm14207	7.30597304694618e-286	8.3097176277858	149	1	2.46182067789899e-281
Bcl11a	7.64697206632099e-286	4.11435296531334	854	0.14	2.57672370746752e-281
Zc3h12c	4.6041202599079e-284	5.55573505330833	366	18	1.55140436277857e-279
Rabgap1l	5.13411204529532e-283	4.32361627641878	0.98	221	1.72999039478271e-278
Upb1	1.02919439380515e-275	5.66248446768599	383	0.02	3.46797342936582e-271
Egfr	8.18248927949232e-274	7.83625187883992	139	1	2.75717158761773e-269
Fmnl2	1.90871650671514e-266	3.93852141938391	858	154	6.43161114102734e-262
Agbl4	5.10388457026097e-261	4.64169693171841	363	17	1.71980494479514e-256
Cd200	9.06997551609611e-261	4.77186243079336	278	0.01	3.05621894990374e-256
Slc49a4	9.86278901984534e-255	4.70175721909388	641	79	3.32336538812709e-250
Tubgcp5	1.23893034556354e-254	4.75173841595323	549	53	4.17469969241091e-250
Cyb561a3	6.89730474929937e-253	4.21294861755116	719	104	2.32411580832392e-248
Spib	5.07027387465339e-249	3.42998752384744	437	29	1.70847948480321e-244
Blnk	7.848449648176e-239	3.02629224977022	559	54	2.64461359344938e-234
Mef2c	1.22097947191744e-236	3.44678708250567	915	206	4.114212428573e-232
Maml2	9.84104450943745e-235	3.18118496225473	678	88	3.31603835790004e-230
Adam11	1.47202571809269e-232	6.93408804453653	142	1	4.96013785968513e-228
Clec9a	2.78005121402456e-228	5.57675815052723	0.21	6	9.36766057077714e-224
Dntt	3.23681412228653e-228	3.19586963014209	336	17	1.09067688664567e-223
Cd209a	2.52791475398863e-227	4.85316059821783	329	16	8.51806155504009e-223
Sema4b	3.60427040304267e-225	4.03821521843058	546	59	1.21449495500926e-220
Slamf9	2.35536610693441e-221	5.45022672774795	247	9	7.93664163392617e-217
Plxdc2	4.27852850776636e-221	4.51446928333273	315	16	1.44169296597695e-216
Gm45715	8.67191968793125e-221	4.77268874986997	0.2	6	2.92209005804532e-216
Zc3h12b	2.38262864326608e-218	6.04076879561248	197	5	8.02850547634937e-214
Cdh5	9.71015651772414e-216	6.75115862568008	129	1	3.27193434021233e-211
Ptprs	1.76846463826151e-214	4.32247061677792	546	62	5.95901844508598e-210
Klra17	3.61589700307507e-213	2.71165229309137	0.61	72	1.21841265415618e-208
Dnajc7	3.92556278513398e-212	3.26984796507699	898	222	1.32275763607874e-207
Aff3	5.28007787160452e-204	2.2971621083764	763	122	1.77917503961586e-199
Pmepa1	8.34073341687215e-203	5.80001572518755	176	5	2.81049353214924e-198
H2-Aa	3.91547150793947e-200	2.42995551422295	0.8	105	1.31935727931528e-195
Itsn1	9.39402091283495e-200	4.38102205143385	366	29	3.16540928678887e-195
Pnck	1.24284878805318e-199	7.98185374122777	115	1	4.187903276224e-195
Tcf7l2	1.9767632636691e-196	3.51704513645643	427	0.04	6.66090149325942e-192
Uvrag	1.18908400500209e-195	3.42669813482027	834	201	4.00673746325503e-191
Cdh1	6.25372537374472e-194	4.60890673683882	244	11	2.10725530193702e-189
Plekhm3	7.25714726511047e-193	3.19715114520372	708	128	2.44536834245162e-188
Gm5547	1.21122233772556e-189	4.54653703618085	298	18	4.08133478920004e-185
Pkib	1.85740669313189e-188	4.20719249719961	569	83	6.25871759317722e-184
Abhd17b	6.59080100457699e-188	3.90131989265368	786	185	2.22083630650226e-183
Klhl42	5.23586397180877e-187	4.45719538753522	427	41	1.76427672394068e-182
Rab33b	4.44717750064959e-186	4.06788731268758	397	35	1.49852093061889e-181
Apba1	5.05962587787428e-186	3.71183547253927	675	123	1.70489153580852e-181
Tbc1d8	9.23933719851475e-181	3.34127774790984	0.79	188	3.11328706241153e-176
Tcf12	2.42854681522587e-179	3.09822075406512	824	0.21	8.18323134858508e-175
Itpr1	9.11903835885638e-178	3.37240375943947	759	172	3.07275116540025e-173
Mpeg1	1.41060091071152e-177	2.91399309577965	888	238	4.75316082873354e-173
H2-Eb1	2.13051649799972e-176	1.75988236890652	722	97	7.17898839165987e-172
Clec10a	4.91474274849143e-175	3.6937437018384	498	61	1.65607171653167e-170
Cd209c	1.42602315561802e-174	8.4066240651852	88	0	4.80512762517049e-170
Rell1	2.92060257080401e-173	3.46418746072802	634	112	9.84126242258119e-169
Il7r	3.65547906024466e-173	2.91091337890227	376	33	1.23175022414004e-168
Coro2a	6.55568403219283e-173	3.4697787307516	614	109	2.2090032914877e-168
Pld4	6.76249506969942e-173	3.03029832636922	831	198	2.27869033868591e-168
Gm14161	4.42249592219211e-171	6.76077677817185	125	2	1.49020422594185e-166
Cxxc5	1.82115995564253e-169	4.10227315157334	346	29	6.13658058653307e-165
Ppm1e	3.2392564144141e-169	3.27919583861775	444	0.05	1.09149984140098e-164
Cd180	7.56259890994479e-167	3.50233287753861	525	77	2.548293328695e-162
Ppfia4	2.61938957876915e-166	4.2102126787448	492	67	8.82629512462054e-162
Tenm4	1.93745248152846e-164	5.16956765442271	197	6	6.52843988175829e-160
Mbnl1	8.44521739023346e-162	2.71944046758392	983	539	2.84570045181307e-157
Gm56600	1.18017220189107e-161	5.58087353903006	115	2	3.97670825149215e-157
Xkrx	1.88116396747662e-161	7.2822954137468	105	1	6.33877010480922e-157
Smim5	4.18223558430346e-159	3.85268197333858	593	105	1.40924610248689e-154
Robo3	6.88167898961784e-157	6.13986470580813	119	2	2.31885055234163e-152
Cmah	1.95059191859122e-156	2.72369523283083	647	119	6.57271452888499e-152
Snx29	3.97521210706515e-156	3.07260949520105	566	96	1.33948747159667e-151
Snx5	6.13393768087972e-155	3.21210023662147	786	228	2.06689164094923e-150
Gm31828	2.00061630839189e-154	5.60520298258057	136	3	6.7412767127573e-150
Ctsb	3.86337449497839e-154	2.63218186939145	908	337	1.30180266982792e-149
St8sia4	5.60094082249223e-150	2.61008695893739	834	235	1.88729301954698e-145
Klrd1	9.07507785070198e-150	3.19936307177844	275	0.02	3.05793823257254e-145
Gm30779	3.02065304811508e-149	7.15365519409319	88	1	1.01783925109286e-144
Cd74	7.34376541887124e-148	2.16074091574863	905	187	2.47455519554285e-143
Mzb1	2.25790121892591e-146	2.30835849332376	447	0.05	7.60822394729276e-142
H2-Ab1	1.05273189372245e-145	2.25307691820161	793	136	3.54728538908715e-141
Tspan13	1.48416989554951e-143	2.19906717593853	753	167	5.00105888004363e-139
Mvb12a	3.31626253644734e-143	3.62713244648571	0.62	133	1.1174478242813e-138
Flt3	3.74094669528717e-142	4.19590508638826	319	0.03	1.26054939844397e-137
Grn	2.70760305059686e-141	2.78915946722132	881	347	9.12353923929119e-137
Gria3	9.64661663774057e-141	3.6153861850429	586	109	3.25052394225306e-136
Ephb2	1.13584138311276e-140	6.221189261917	156	6	3.82733112453674e-136
Rpl31	1.66426166224185e-140	2.19992942424076	956	618	5.60789609709013e-136
Arhgap27os2	5.61410166492049e-139	4.92345068424631	224	15	1.89172769701161e-134
Mycl	2.3773129330422e-137	6.23770706127309	129	4	8.01059365917901e-133
Rftn1	7.00403476607373e-137	3.21814116809201	569	111	2.3600795547762e-132
Xist	4.84676567651074e-136	2.03430449946124	983	538	1.63316616235706e-131
Rnd3	1.50791401681559e-135	4.02033338429396	444	66	5.08106707106181e-131
Psap	3.89218676496043e-134	2.17421919222471	976	566	1.31151125232107e-129
Pafah1b3	8.67686718866183e-132	2.83537199165704	471	71	2.92375716789149e-127
Fcrla	8.89020391038984e-131	2.56972591963519	0.39	44	2.99564310964496e-126
Fads2	9.2096227762156e-130	5.23351590728575	214	14	3.10327449067361e-125
Prr5	6.54981455770942e-127	4.34000769454584	281	27	2.20702551336577e-122
Id3	7.98359326862292e-125	3.37376696242439	278	25	2.69015158779518e-120
Gm10790	1.60877018275624e-122	6.27088861634998	95	2	5.42091200781541e-118
Sh3bp4	4.64375323796492e-120	5.59179372167984	136	5	1.56475909106466e-115
Snx9	1.03485722545619e-119	3.33645236306945	512	101	3.48705490689718e-115
Zbtb20	1.46623679298266e-119	2.43084388201945	0.79	271	4.94063149763437e-115
Arhgap5	2.54074052132718e-119	3.12850872084122	339	42	8.56127926066406e-115
Gm38875	7.61274451104736e-118	5.6267358736078	108	3	2.56519039044252e-113
Gm4258	1.26963751646099e-117	3.40542327304495	414	65	4.27817057546696e-113
Hdac9	6.08480553368333e-117	2.87261627701535	0.62	151	2.05033607262994e-112
Large1	2.44281846951528e-116	3.85461100070704	336	41	8.2313211148787e-112
Nek6	2.54172177429362e-116	3.84352429506042	217	15	8.56458569065978e-112
Mansc4	2.68150361712773e-116	7.33031200609279	58	0	9.03559458827362e-112
Gm14964	4.78739771394876e-116	5.66701351143117	75	1	1.61316153369217e-111
Rtn4rl1	5.66599386004548e-116	5.20456846819167	142	6	1.90921329108092e-111
Dip2c	5.85836713752308e-116	3.53675359923417	363	48	1.97403539065978e-111
Ly6a	1.11053343160114e-115	3.2914040637537	353	39	3.7420534511232e-111
Slc44a2	1.11708689817183e-113	2.76950577801618	627	159	3.76413601207979e-109
Fyb	4.04099181498019e-113	1.98177845891508	834	276	1.36165260197572e-108
Cobll1	2.76877326695335e-111	2.87331977172666	312	38	9.32965840032602e-107
Fads3	3.62314362037465e-111	6.13125275112966	119	4	1.22085447432144e-106
Eya1	1.68141096646162e-109	4.06785083600718	241	22	5.66568239258908e-105
Csf2rb2	1.14572985049614e-108	3.68346859924832	264	26	3.86065130423178e-104
Scn3a	1.56846669244636e-108	9.27702919682312	54	0	5.28510536686726e-104
Clcn5	1.96151861899093e-108	3.74837897210748	305	36	6.60953313855183e-104
Fhit	3.21893494127288e-108	2.94761697788706	373	53	1.08465231781131e-103
Slc9a9	3.39721561576831e-108	2.28655941232165	631	159	1.14472577388929e-103
Ctsh	9.25098756885133e-108	2.46738856559695	763	0.27	3.11721277120014e-103
Ftx	1.70783206257739e-107	3.59393039464747	0.41	0.07	5.75471091806078e-103
Cd59a	3.77813444654269e-107	5.76066166708963	136	6	1.27308018310703e-102
Nucb2	2.06738101809661e-105	3.37564740000497	492	108	6.96624707857835e-101
Cyth4	3.04388614515434e-105	2.53680675992211	641	171	1.02566787547121e-100
Cxcr3	7.60076254161235e-105	3.74367126102318	169	11	2.5611529460217e-100
Eepd1	1.48744973453408e-104	3.2550924152533	393	67	5.01211062548604e-100
Bcr	1.50377519355717e-104	3.04911362322696	437	83	5.06712089221026e-100
Serinc5	3.51511090043375e-103	2.55268879430109	369	53	1.18445176901015e-98
Bmyc	4.3256122424353e-103	3.50007859841328	403	0.07	1.457558301211e-98
Tlr7	1.21263694458843e-102	3.67413139710132	241	23	4.08610144848516e-98
Abhd6	2.27675228809832e-102	4.50897903203609	142	7	7.67174450997609e-98
Ly86	2.46445871533364e-102	2.60068438397774	593	157	8.30424008718824e-98
Bmp2k	2.52912311552871e-102	2.89757156390901	549	137	8.52213325008554e-98
Rnf220	1.65579602451169e-101	3.52983279994502	505	112	5.57937028419461e-97
L3mbtl3	2.84804488222381e-101	3.08679737230187	441	85	9.59677203514135e-97
Inpp4b	1.3363297635763e-100	1.80360991614856	536	115	4.50289677134671e-96
Prss30	1.61392988845468e-100	7.89864323972657	58	1	5.43829815213688e-96
mt-Co1	3.0239968347344e-100	1.17714903053447	1	872	1.0189659734321e-95
Rai2	5.15349956156457e-99	7.72038740374565	47	0	1.7365232122648e-94
Soga1	9.1716195206414e-99	4.46110656059391	176	13	3.09046891367533e-94
Notch3	9.29696497053837e-99	6.88820059105552	64	1	3.13270531647261e-94
Epha2	3.74634161540375e-98	5.46637998246045	102	3	1.26236727072645e-93
Prkcg	6.40856454269452e-97	4.09807253358671	159	11	2.15942990830634e-92
Lgals1	1.72623690065596e-96	1.95872720799675	864	318	5.81672786045033e-92
Lyz2	1.10841446349656e-95	-6.50418895540059	64	722	3.734913376198e-91
Ifnar2	1.05312318868707e-94	2.65230849812825	678	0.23	3.54860389659994e-90
Gm34680	1.19099776740946e-94	3.15179284528033	403	74	4.01318607706293e-90
Gm56906	2.79964051098631e-94	1.66548638091496	569	133	9.43366866581947e-90
Cd52	7.50029041623818e-94	-2.95159244687753	471	856	2.52729785865562e-89
Slc27a1	1.60908642995698e-93	4.37604025195259	0.18	14	5.42197763438304e-89
Cd47	3.16631224029093e-93	1.63300383635808	939	577	1.06692057248843e-88
Unc93b1	4.54685767098685e-93	2.15290372752586	793	331	1.53210916081573e-88
Lrp8	5.59912357787654e-93	3.95376494552893	308	45	1.88668068080128e-88
Lrch1	1.99846113640154e-92	2.46261166814825	661	218	6.73401464521863e-88
Man1c1	4.76678605748451e-92	3.7056034461822	407	81	1.60621622992998e-87
Pip4k2a	6.7117112944157e-92	1.9323235205272	736	253	2.26157823776631e-87
Gm43914	7.75898408845349e-92	7.64402012999863	61	1	2.61446727844529e-87
Or5m3b	2.4494996984638e-91	5.6324607096197	78	2	8.25383418394363e-87
Ighm	2.35282724888503e-90	0.128207487144813	844	285	7.92808669784301e-86
H2-Q7	2.57469411495843e-90	2.33893452966343	539	127	8.67568928976394e-86
Cdip1	2.7307156981484e-90	3.24177794889833	359	61	9.20141961648086e-86
Dusp9	3.44580699555797e-90	6.95814492799493	51	0	1.16109912522321e-85
Kctd12	4.02672542362763e-90	2.0984865554907	732	267	1.35684539874557e-85
Slc22a12	5.80061848136454e-90	7.96698433955662	41	0	1.9545764034806e-85
Ptms	7.61972344860566e-89	2.37820279068944	0.58	157	2.56754201324216e-84
Lrba	2.29440913343364e-88	2.62425238647233	485	112	7.73124101601798e-84
Adam19	4.63920200075953e-88	1.79436687701666	451	89	1.56322550617593e-83
Slc38a1	1.97196134887546e-87	2.80747893372788	532	146	6.64472096117075e-83
Hmgn3	4.25513601704188e-87	3.70166464214742	329	54	1.43381063230243e-82
Net1	1.01967585063006e-86	3.75460063027466	403	84	3.43589974628304e-82
Plac8	1.09254449971434e-86	1.5368992253118	939	502	3.68143794623744e-82
H2-Oa	1.54193716240761e-86	3.40688120395068	237	28	5.19571146244869e-82
Lncpint	2.07457688974346e-86	2.69695031458007	319	48	6.99049428767956e-82
Msrb1	2.83711437320314e-86	-4.55178876482465	153	749	9.55994059194529e-82
Arhgap17	3.33618593873473e-86	2.69406445138081	563	158	1.12416121391605e-81
Tns1	1.1503292622877e-85	3.74507177855704	173	13	3.87614948220463e-81
Cacnb2	2.37404364417199e-85	3.44491950148811	305	47	7.99957746340194e-81
Abca5	2.39597080996609e-85	5.22692358520028	81	3	8.07346324126175e-81
Sntg2	6.083404819262e-85	6.84767257815722	54	1	2.04986408789853e-80
Glcci1	1.28738407595575e-84	2.2122812994919	471	108	4.33796938234051e-80
Fth1	4.74375193457683e-84	1.28626614918023	963	818	1.59845465187501e-79
Adk	4.83907612708974e-84	2.92713140049811	532	156	1.63057509178416e-79
Hp	1.21208596055415e-83	-5.8649985524247	44	676	4.08424485268325e-79
Plxdc1	1.25708067996965e-83	3.64051962324221	312	49	4.23585905922574e-79
Gns	2.51680713689386e-83	2.77440703851657	437	96	8.48063332847754e-79
Selenow	1.48835679438733e-82	1.98276886934274	729	282	5.01516705436754e-78
Tbxa2r	1.54996598574453e-82	4.06593472891774	119	6	5.22276538556478e-78
Lrp8os3	2.55104209417159e-82	7.16410091763179	68	2	8.5959914405206e-78
Foxr1	1.2419115156822e-81	4.82647206351903	112	6	4.18474504324275e-77
Tgfbr1	1.92098959012947e-81	2.54596263453533	427	94	6.47296652290026e-77
Hmgcs2	2.39761021077006e-81	6.60348454358732	54	1	8.0789873662108e-77
Gnas	3.51445441887899e-81	2.19872196923156	766	389	1.18423056098547e-76
Cdc14b	7.75916207073338e-81	3.72890131496945	0.2	0.02	2.61452725135432e-76
Pik3ap1	8.79827534103145e-81	2.17195335699275	586	172	2.96466685891396e-76
Slc25a12	1.01254605241633e-80	2.84129993906837	471	0.12	3.41187517822207e-76
Ccdc162	2.59618618145207e-80	4.60549913936307	176	15	8.74810895702088e-76
Gpr174	4.18906373031857e-80	3.09071875991241	166	14	1.41154691456815e-75
Ly6e	4.72910209668009e-80	1.52669338634014	915	465	1.59351824249732e-75
Dlg2	6.47742825467731e-80	4.13248629451633	244	28	2.18263422469607e-75
Slc22a23	6.75264748839144e-80	4.50193082774832	92	4	2.27537209768838e-75
Man2a2	2.26642763023973e-79	3.21525322817254	356	66	7.63695454285581e-75
Calcoco1	2.62208946180163e-79	3.31514488212947	197	0.02	8.83539265048676e-75
Pglyrp1	6.84042984700579e-78	-5.07016773607096	102	659	2.30495124124707e-73
Aox2	6.97496624804641e-78	6.76338015896999	75	2	2.35028462694172e-73
Gm20186	7.49079726206492e-78	1.69875290298561	478	113	2.52409904542539e-73
Angptl7	8.81031967632328e-78	5.6058291808601	75	2	2.96872531813389e-73
Stambpl1	2.17767988992787e-77	2.54781230141399	0.42	93	7.33791015710095e-73
Zfp36l1	2.39890670305245e-77	2.07658373678113	417	87	8.08335602660553e-73
Zeb2	2.88069853302975e-77	1.42281668556624	892	352	9.70680177689703e-73
Spns3	3.33729464686599e-77	3.38566050057372	302	52	1.12453480420796e-72
S100a11	3.74219061630864e-77	-3.74021297982578	349	787	1.26096855007136e-72
Ero1b	7.04208627586788e-77	3.04790921517607	376	0.08	2.37290139151644e-72
Itgad	1.65064249753366e-76	4.34325323172434	98	4	5.56200495968941e-72
Hmgb2	2.8737939242652e-76	-3.60275727592767	183	729	9.68353600720401e-72
Trim30a	3.72704277018819e-76	2.02132404271599	641	215	1.25586433184261e-71
P2ry12	7.28161941697014e-76	3.05745473599196	176	18	2.45361447874226e-71
Itgax	1.46900941902086e-75	2.69853955641288	193	19	4.9499741383327e-71
Gm26947	4.52910726235373e-75	5.77816314372131	78	3	1.52612798312271e-70
Slc44a1	6.15601450940976e-75	2.23250038206828	322	56	2.07433064909071e-70
Gm44110	9.19393051977999e-74	10.2740161377575	31	0	3.09798682794506e-69
Gsr	1.32491224276758e-73	-3.90941043394134	119	687	4.46442429322963e-69
Ak8	2.23658381947089e-73	4.41890087563174	159	14	7.53639283808911e-69
Gm5086	5.62950915377551e-73	4.69551957460031	105	6	1.8969194044562e-68
Rpl13a	7.8187671335737e-73	1.15503461059947	969	712	2.63461177332899e-68
St8sia1	4.8070825701277e-72	4.37863378673347	129	0.01	1.61979454283023e-67
Sh3pxd2a	5.9889671713532e-72	3.59869267324796	186	0.02	2.01804237805917e-67
Rps27	9.04430712749923e-72	0.952919852690891	959	885	3.04756972968214e-67
Vegfd	2.36891335348832e-71	6.32515759672478	51	1	7.98229043591424e-67
mt-Co3	1.30629367648356e-70	1.00251739731133	1	827	4.40168717227901e-66
Gm39091	6.00338594055093e-70	8.03413153981261	37	0	2.02290092652804e-65
mt-Atp6	9.11977925563607e-70	0.955743656065432	1	793	3.07300081797913e-65
Vav2	1.18701043259257e-69	3.31909539275102	227	31	3.99975035366392e-65
Srl	2.5214835352131e-69	5.25557559736984	105	6	8.49639092025406e-65
Sil1	3.74112792625018e-69	3.28281750352797	393	94	1.26061046602926e-64
Maged1	4.42046211246502e-69	4.89698781786658	102	6	1.48951891341621e-64
Ptprcap	4.5834379692645e-69	1.68731640093799	536	145	1.54443525812337e-64
Arhgap32	4.66964020345209e-69	4.50147429893881	197	24	1.57348196295522e-64
S100a8	4.76364202197094e-69	-6.15482958586267	258	709	1.60515681572333e-64
Dst	5.59300712825159e-69	4.12666638515248	153	14	1.88461968193566e-64
Rps14	7.34679171395603e-69	1.05631468135372	963	779	2.47557493593462e-64
Pde7a	1.50813906297937e-68	2.68199344762222	369	0.08	5.0818253866153e-64
Gm56555	1.08570043105061e-67	1.40089637452379	464	116	3.65837617246812e-63
Ptprj	3.74213008688047e-67	1.79156212351147	739	328	1.26094815407524e-62
Tubb2b	1.28819560839457e-66	4.46622735461929	81	4	4.34070392204636e-62
Ifitm2	5.42016993896059e-66	-5.78770288911024	27	593	1.82638046263216e-61
Pgls	1.74273473624987e-65	1.96235959625696	742	397	5.87231896726757e-61
Septin11	3.15512656907493e-65	2.80983868983128	461	135	1.06315144871549e-60
Gm30411	4.49110748919001e-65	6.81040174674885	37	0	1.51332357955747e-60
Scpep1	4.74597689557328e-65	3.29929362254256	322	66	1.59920437473237e-60
Tacc1	5.90782607617615e-65	2.12402712663936	658	288	1.99070107462831e-60
Iqgap2	1.05468697874693e-64	2.10068512950678	641	265	3.55387324358567e-60
Gnb4	1.76301734203039e-64	4.14399464338183	149	15	5.94066323570561e-60
Foxn3	2.28577934024785e-64	1.52188253333545	651	256	7.70216206489916e-60
C030013G03Rik	3.78779896741115e-64	7.08954504368385	41	1	1.27633674005886e-59
Immp2l	5.9455101456823e-64	2.36234672654852	373	86	2.00339909868911e-59
Serpinh1	3.58956474842403e-63	4.66685245606233	51	1	1.20953973762896e-58
Frmd4a	1.24682056396757e-62	4.15911035285862	247	0.04	4.20128657234512e-58
mt-Nd1	1.60108168804607e-62	1.0611422165476	997	0.62	5.39500485604005e-58
Arhgef6	2.04325917435268e-62	2.1974215979122	559	203	6.88496611389878e-58
Tmsb4x	4.80450863359892e-62	-1.28681352353554	983	0.94	1.61892722917749e-57
Elavl4	1.22791879489951e-61	4.54059949779335	102	6	4.13759517129338e-57
Ifitm3	2.21980863073301e-61	-5.80631172859521	0.02	544	7.47986716211794e-57
Gng10	2.82665678113046e-61	1.83144501802257	708	348	9.52470268969721e-57
Alkal1	4.4950869849533e-61	6.81921310049366	44	1	1.51466451044986e-56
Nptn	1.07057511455965e-60	2.13098912170724	607	252	3.60740990602018e-56
Gm37529	1.07199111601899e-60	4.24436570270396	71	3	3.6121812645376e-56
Lst1	1.28007605522127e-60	-4.76098773448556	71	585	4.31334427567359e-56
H2-DMa	1.33742790184301e-60	2.10676310302719	553	196	4.50659705805021e-56
Rpl10	1.76250340490893e-60	1.2165612044592	936	616	5.93893147318112e-56
mt-Co2	2.53144940184358e-60	1.06560105027735	997	737	8.52997190445213e-56
Dap	8.72553278487453e-60	2.54012148518926	519	186	2.94015552719132e-55
Ppm1h	1.87490146192977e-59	2.28278591655166	525	191	6.31766796611856e-55
Cd164	2.92098973168526e-59	1.87483027665761	583	0.23	9.84256699988664e-55
Traf4	3.34723118119753e-59	4.38487777490434	108	9	1.12788301881632e-54
Arhgef10	5.2123550681988e-59	4.46333882792856	75	4	1.75635516378027e-54
mt-Cytb	1.19201355451264e-58	0.987180275599017	986	699	4.0166088732858e-54
Serp1	2.51044689546677e-58	1.35931458624782	841	0.52	8.45920185896484e-54
1810065E05Rik	2.83750051183729e-58	7.54125132970646	27	0	9.56124172468692e-54
mt-Nd4	4.30214334015369e-58	1.19716476671309	963	615	1.44965021989819e-53
Gnaq	6.27760035026427e-58	1.79996096678349	641	285	2.11530021402505e-53
Cotl1	1.4930492096519e-57	-3.48640262826752	92	596	5.03097861684303e-53
Nsmaf	4.10579823253321e-57	2.97084186972	292	58	1.38348977243439e-52
Dock10	4.33997814879514e-57	1.44493248895258	749	382	1.46239903701801e-52
Wfdc21	1.07832930210832e-56	-5.5052001574583	85	552	3.6335384163842e-52
Malat1	1.08058291539728e-56	0.746387395357467	1	948	3.64113219172267e-52
Smim14	1.49511592560546e-56	1.6030815498258	746	417	5.03794262292014e-52
S100a9	1.879244916209e-56	-5.80116119464555	312	665	6.33230366965786e-52
Tfrc	3.27700088170231e-56	3.14879452662833	336	79	1.10421821709841e-51
Irf2bp2	3.9725504059656e-56	1.92036479620591	658	312	1.33859058479417e-51
Anxa1	1.20811357350262e-55	-4.58239796559082	61	0.55	4.07085949727444e-51
Ralgps1	2.68848593399315e-55	2.26121610736273	261	48	9.05912220318332e-51
Pml	3.33377618437655e-55	2.89983772141821	336	81	1.12334922308752e-50
B3galnt1	3.91316553127488e-55	5.42671334900762	54	2	1.31858025741838e-50
Sell	4.84663042061201e-55	1.36875816651856	766	386	1.63312058652942e-50
Gm30660	1.24526493308158e-54	2.05445000756024	0.2	29	4.1960447185117e-50
Cebpb	1.84529913443374e-54	-4.92412599449909	64	552	6.21791996338793e-50
Tagln2	2.26237793635981e-54	1.57017498413917	719	367	7.62330869435803e-50
Selplg	3.53757872068546e-54	1.23065442481119	807	415	1.19202252572217e-49
Pdgfa	3.5769471302314e-54	5.05674650564677	58	2	1.20528810500277e-49
Gmfg	1.47986409820884e-53	-2.50908988731765	254	693	4.9865500653245e-49
Prcp	1.73646069722402e-53	2.18232897392228	502	178	5.85117796536606e-49
Septin4	2.04701363848891e-53	4.80076309916959	54	2	6.89761715625224e-49
Foxp1	2.12754342823988e-53	1.01027915357612	824	435	7.16897033579709e-49
Ikzf1	2.85733514079767e-53	1.39478399943765	0.79	0.47	9.62807649043184e-49
Rps11	4.25656067904994e-53	1.04771843322271	946	644	1.43429068641267e-48
Gda	6.54559636886722e-53	-4.97986758958332	34	512	2.2056041524535e-48
Pakap.1	1.20091801017892e-52	3.44678418181745	105	8	4.0466133270989e-48
Msi2	1.95200656919151e-52	1.60158398375889	0.42	123	6.57748133554772e-48
Clec4g	6.21124203871319e-52	7.11018628114207	41	1	2.0929401173648e-47
Ccdc88a	6.90959983706595e-52	2.3095036485754	488	0.18	2.32825876109774e-47
Pecam1	1.25582163433227e-51	2.08484883893819	0.38	103	4.23161657904601e-47
Apc	1.91040086877069e-51	2.39742061248448	393	112	6.43728676740971e-47
Rps28	3.5508620808806e-51	0.953710772906239	969	703	1.19649848677353e-46
Mtss1	4.09735299476994e-51	1.83006528761906	336	81	1.38064406511768e-46
Rps4x	4.53983958910275e-51	0.986114364877989	953	619	1.52974434794406e-46
H13	5.80412510372205e-51	1.99364576540992	0.58	253	1.95575799495018e-46
Ifitm6	6.0321565033352e-51	-5.23672468678458	54	494	2.03259545536383e-46
Mgst1	1.62633794364418e-50	-6.53927365523289	0.01	473	5.48010833490344e-46
Trim25	1.85785574138051e-50	2.15417227183142	492	177	6.26023070615578e-46
Trp53i11	2.12358164723156e-50	2.57909826336092	163	22	7.15562071851145e-46
Slc39a14	2.39885739936388e-50	4.56113257123666	88	6	8.08318989289654e-46
mt-Nd5	2.69948815435317e-50	1.65577362158766	664	0.32	9.09619528490846e-46
Gpr171	2.819872259357e-50	3.79555611331136	149	18	9.50184156512933e-46
Npc1	6.41328601050052e-50	2.72507660854069	237	46	2.16102085409825e-45
Ralgps2	1.04661654156677e-49	1.85854697949608	319	74	3.5266790984634e-45
Phactr2	1.14424856320474e-49	2.14920882400275	529	216	3.85565995857468e-45
Zfp521	1.15918340963255e-49	4.61393915552606	102	9	3.90598441709783e-45
Hsp90b1	1.26874509186026e-49	1.48477630744189	715	368	4.27516346153234e-45
Ctss	2.6918916919908e-49	1.03097243198776	651	236	9.07059824533221e-45
H2-DMb1	3.10527210445365e-49	2.13258253419299	403	116	1.0463524883167e-44
Spi1	3.31576582194391e-49	-3.24116299040868	115	572	1.11728045136222e-44
Parp8	6.37821982713421e-49	1.79210887013115	563	236	2.14920495295114e-44
St6gal1	7.79027937607545e-49	2.09845824552214	288	63	2.62501253856238e-44
Snx18	1.10144813805138e-48	1.71977977381483	522	192	3.71143964597794e-44
Ly6a2	2.04358238461544e-48	-5.92245520959533	17	455	6.8860552032002e-44
Gm13919	2.81162429792195e-48	2.96108295734316	254	54	9.47404923427779e-44
H2-K1	2.98114219364295e-48	1.08848192224065	861	546	1.00452567356993e-43
Eml4	3.67248357122248e-48	2.10916854246515	475	179	1.23748006415913e-43
Gpr162	4.16213793267404e-48	5.39079575582935	37	1	1.40247399779384e-43
Mob3b	5.24448241601703e-48	2.39014832342308	376	111	1.7671807949011e-43
Cdk14	7.10925385352046e-48	1.93412698985912	268	54	2.39553417848225e-43
Arhgdib	7.83242866485765e-48	-1.86340223445116	522	763	2.63921516291043e-43
Wars2	8.33906801964756e-48	3.30500810947745	214	38	2.80993235990044e-43
Etv6	8.6863134061199e-48	1.71630366257924	617	294	2.92694016532616e-43
Pls3	2.3057522322654e-47	5.85391484246383	68	3	7.76946272184148e-43
Pgam2	4.15973544684955e-47	5.54748972083488	34	1	1.40166445617043e-42
Jmjd1c	4.28746105550413e-47	1.69322008383284	631	299	1.44470287726267e-42
Lcn2	5.27835872038635e-47	-5.7130682032693	75	469	1.77859575442138e-42
Dclre1c	6.90085746730441e-47	2.50409578704623	275	63	2.32531293218289e-42
Egfem1	7.45970196026596e-47	4.63145533052442	81	5	2.51362117253122e-42
Plod2	1.40075026472159e-46	5.3600338708591	54	2	4.71996809200585e-42
Sec24d	4.20463283871301e-46	3.34109214545262	247	54	1.41679308133274e-41
Gpr137b	4.20547668244983e-46	2.12052658913974	217	0.04	1.4170774229183e-41
Syngr2	1.57858711806641e-45	1.93732123950302	573	283	5.31920715303659e-41
Eps15	1.7365462381829e-45	1.89617141524747	495	0.19	5.85146620418109e-41
Chdh	1.79603302799808e-45	4.17994465683066	0.18	29	6.05191289114234e-41
Slc29a3	2.11539120942098e-45	3.13451566547885	217	44	7.12802221926493e-41
Stra8	2.65949451329704e-45	5.78430661642072	41	1	8.96143271200569e-41
Rhoq	2.88629557847626e-45	2.50298190960206	251	53	9.72566158123362e-41
Creb3l2	3.16367392244917e-45	3.51463056083188	183	0.03	1.06603156490847e-40
Ahnak	3.77949772382733e-45	1.67196693396701	471	168	1.27353955302086e-40
Hs3st3b1	4.58596004490303e-45	3.69174934049205	75	5	1.54528509673053e-40
Fndc3a	5.04691436780308e-45	2.16324783703562	478	193	1.70060826537493e-40
Rapgef1	6.93719285570783e-45	2.17867287415665	397	129	2.33755650465931e-40
Stat2	8.65617880369009e-45	2.89097136716103	231	0.05	2.91678600969141e-40
Bloc1s2	9.86726020802331e-45	1.81286203849494	532	225	3.32487199969554e-40
Or2m12	1.19515621298674e-44	6.14390195002084	24	0	4.02719837528012e-40
Ptch1	2.14684260126321e-44	3.40482744507364	146	19	7.23400082921652e-40
Epsti1	2.71625399901799e-44	1.600921936648	464	0.16	9.15268947509103e-40
Evi5	3.42719393508655e-44	2.44059613677421	403	139	1.15482726836676e-39
6530409C15Rik	3.49805144626704e-44	5.39724423452494	61	3	1.17870341533414e-39
Exoc4	4.23808303433554e-44	1.70871890423911	546	243	1.4280644592497e-39
Mtdh	5.7656352635442e-44	1.96496367785446	569	277	1.94278845840385e-39
Vegfc	8.85512103139264e-44	3.78895764343782	75	5	2.98382158273806e-39
Tnfrsf13b	1.14481034672368e-43	2.60386373448435	366	115	3.8575529443201e-39
Slc37a2	1.28994837879677e-43	2.56344338996047	129	16	4.34661005719359e-39
Ier2	1.85915080826739e-43	-4.7222275441729	0.02	433	6.2645945635378e-39
Rgs10	1.9261019615368e-43	2.44953518969788	403	136	6.4901931695944e-39
Gm3739	2.06167879160961e-43	4.83626906432245	41	1	6.94703285620774e-39
Fgfr1	2.25772382568799e-43	4.70854242541755	78	6	7.60762620303825e-39
Cd209e	2.47149303847904e-43	8.49030660409932	27	0	8.32794294245897e-39
Kank2	3.19171093565259e-43	4.88234334756052	64	3	1.0754789168775e-38
Rpl36	3.38794134423985e-43	0.830700012981126	956	638	1.14160071535506e-38
Cnp	5.47106652329932e-43	2.30805974060305	295	75	1.84353057569094e-38
Gm34225	6.4656231190725e-43	3.3200189073378	61	4	2.17865636620267e-38
Mcemp1	7.3237172800227e-43	-5.47230962995823	17	429	2.46779977467645e-38
mt-Nd2	5.13990339205032e-42	1.32172724663124	773	429	1.73194184698528e-37
Ldlrad3	5.99680686795405e-42	2.01988716231058	407	141	2.0206840422258e-37
Pfn1	6.20916177063025e-42	-0.978468711230165	878	887	2.09223915023157e-37
Npc2	7.82161408478222e-42	1.2259113706308	739	392	2.63557108200822e-37
Dll4	9.16201889987228e-42	9.30461483761245	17	0	3.08723388850096e-37
Duxbl1	9.16201889987228e-42	9.54400825732201	17	0	3.08723388850096e-37
Rps20	9.65859397634986e-42	0.897643622455829	929	576	3.25455982627085e-37
Rilpl1	1.27089153518863e-41	3.96048556295807	85	7	4.28239611697159e-37
Gpm6b	1.62420023691739e-41	3.61613544970129	58	3	5.47290511831685e-37
Stx7	1.66292617828372e-41	1.7692858415142	536	233	5.60339605034482e-37
Col17a1	1.68787042421035e-41	5.93575423156632	37	1	5.68744818141919e-37
Ctso	2.46350869541687e-41	2.7371532898015	0.2	38	8.3010389000767e-37
Anxa2	2.98934214286186e-41	-3.22439409022332	132	533	1.00728872845873e-36
Spint2	3.20587972637175e-41	2.14572117453644	414	152	1.08025323259823e-36
Mast4	3.925786336763e-41	2.00085460060904	0.21	39	1.32283296403566e-36
Ripor2	4.43423738096434e-41	1.09660948145927	753	423	1.49416062788974e-36
4930513D17Rik	6.40179864812869e-41	6.18120170005545	44	1	2.15715007247344e-36
Fam174a	6.98658274171644e-41	2.16318257785173	468	193	2.35419892064877e-36
Sem1	8.31523502085005e-41	-1.35482650213495	661	0.79	2.80190159262563e-36
Sh2b2	8.4883926198755e-41	3.08213092923281	207	43	2.86024877719325e-36
Sema4d	1.58867222726298e-40	1.60230274042206	488	185	5.35318993698532e-36
Flna	2.80843342533728e-40	-3.09989218024457	85	494	9.46329727001649e-36
Rps6ka1	3.26148255332764e-40	1.89112405255681	515	238	1.09898916116928e-35
Or10aa1	3.26362143725738e-40	5.16083357530033	54	3	1.09970987949825e-35
Sms	5.24483133529645e-40	2.77606577281635	369	133	1.76729836674149e-35
Camp	1.57796398589636e-39	-6.29338960912168	142	524	5.31710744687639e-35
Erbb3	1.59621606639877e-39	4.21072585330962	81	7	5.37860965733729e-35
Pygl	2.06914859471823e-39	-7.17896372727241	7	383	6.97220310476254e-35
Lrp8os2	2.11017657436668e-39	4.55250862305057	92	0.01	7.11045098498598e-35
Prdx5	3.40957785128032e-39	-1.87161037770472	569	744	1.14889135276742e-34
Cd9	3.75712801716808e-39	-6.11098421922543	14	393	1.26600185666496e-34
Camk1d	3.88030553535404e-39	1.11306657890468	637	288	1.3075077531929e-34
Limd2	4.3219191390785e-39	-3.10804887871941	102	502	1.45631387310389e-34
Rap1a	5.154795996723e-39	1.26489434587723	725	445	1.73696005905578e-34
Nek7	6.74580582742918e-39	1.74087453158449	451	181	2.27306673161054e-34
Txn1	9.89629030507733e-39	-1.81487428692117	447	717	3.33465398119886e-34
Rbm47	1.2553546906648e-38	1.61130452794728	454	176	4.23004316566412e-34
Fggy	1.27422245223081e-38	3.6601251090277	136	17	4.29361997503694e-34
Insig1	1.29245777056249e-38	3.31085533759068	251	65	4.35506570368735e-34
Itgam	2.56186315468718e-38	-5.34004198564634	14	402	8.63245408603394e-34
Dstn	2.90397254883634e-38	-3.21707848877035	78	479	9.78522590055894e-34
Pkm	2.91632057768637e-38	-2.29978874784737	0.21	598	9.82683381857198e-34
H2-T23	3.16255712314193e-38	1.53013425649316	427	159	1.0656552482139e-33
Clec4a2	3.72090129727273e-38	-5.43388797074268	0.02	404	1.25379490112902e-33
Gm12064	3.95912808431284e-38	3.42984582051354	136	21	1.33406779929006e-33
Cd2ap	7.90743851688639e-38	2.64776868953579	281	77	2.66449048265004e-33
Pgd	1.01104293858524e-37	-3.69177448859975	51	448	3.40681028585682e-33
Gltp	1.38667323355087e-37	1.97281714031626	464	205	4.672534127773e-33
Rrbp1	2.25224415214749e-37	1.6626383296072	525	244	7.58916189507618e-33
Rpl37a	2.75868330102802e-37	0.657953534519175	969	835	9.29565925114403e-33
Ngp	4.09853390579294e-37	-6.37023903426761	112	495	1.38104198489599e-32
Fam3c	1.52653492733425e-36	2.62572385882104	295	91	5.1438120911455e-32
Ncf2	1.52692591029907e-36	-3.7585147404123	54	436	5.14512954734374e-32
Gpr155	1.5351337831141e-36	2.9519819036245	108	13	5.17278679558128e-32
Ivns1abp	1.80332859187281e-36	2.30943610928666	363	132	6.07649602317463e-32
Gm56834	5.32286605405644e-36	5.64580419993659	44	2	1.79359294557486e-31
Pkp3	5.60381520927064e-36	2.70861937013038	0.18	34	1.88826157291584e-31
Actg1	6.37076100986992e-36	-1.30751668042685	732	0.83	2.14669162988577e-31
Gm56717	8.1126498268545e-36	4.74931722554741	34	1	2.73363848565689e-31
Csprs	8.18851182268616e-36	2.59879444663832	92	9	2.75920094377233e-31
Retnlg	1.08467251017456e-35	-5.85190445219261	78	398	3.65491249028421e-31
Septin1	1.18934019240323e-35	1.8094748889595	383	136	4.00760071232193e-31
Gm39302	1.72561851995275e-35	4.00642326359503	98	11	5.8146441648328e-31
Sema7a	1.83072779742268e-35	2.20827994348049	92	0.01	6.16882038619545e-31
Ago4	2.09501470161773e-35	2.2890262241555	173	33	7.05936153857109e-31
Kbtbd11	2.54030881807668e-35	2.68525626457402	112	15	8.55982459339119e-31
Sema4c	3.03935865884033e-35	4.11113898724857	61	4	1.02414229368284e-30
A430010J10Rik	3.38753106541312e-35	4.2794314114819	51	3	1.14146246780161e-30
Smyd1	3.53457885546813e-35	4.89175369280974	51	3	1.19101169113854e-30
Rpl5	7.35247706228615e-35	0.920815935309072	803	484	2.47749067090794e-30
P2ry10	8.19184534480214e-35	2.21974277695199	119	18	2.76032420738453e-30
Gm49087	9.76638723146954e-35	8.74468771161013	17	0	3.29088184151598e-30
Gm32196	1.08183968556834e-34	2.70982945576655	108	14	3.64536700449109e-30
Jakmip1	1.67949820959542e-34	2.5885953221167	163	0.03	5.65923716705272e-30
Rps3a1	1.94381678511683e-34	0.772331143394589	939	648	6.54988503912968e-30
Eef1a1	2.44427225498245e-34	0.730184568953293	942	611	8.23621979038887e-30
Zdhhc13	2.67372006717247e-34	2.84430113131849	271	76	9.00936713834436e-30
Grap	3.00342682068676e-34	1.72335656415203	0.22	53	1.01203470149861e-29
Ifi44l	3.31844344686473e-34	3.33308846922374	136	22	1.11818270385554e-29
Nav2	3.53256066282468e-34	2.82035365067568	237	0.06	1.19033164094541e-29
Rpl36al	4.63946384502699e-34	0.957527559662702	841	0.51	1.56331373722029e-29
Rai1	4.85489283792579e-34	2.53103900139399	244	65	1.63590469066747e-29
Galnt12	4.98800912596577e-34	3.63352003349488	98	12	1.68075955508542e-29
Arhgap6	6.39938604844384e-34	3.08727469477356	153	28	2.15633712288364e-29
Ccl6	6.86903033275058e-34	-5.28751775175767	54	393	2.31458846092363e-29
Tbc1d16	7.08020649231915e-34	4.41674213028047	68	6	2.38574637965186e-29
Rpl26	1.20765433714874e-33	0.779764601293521	942	639	4.06931205445639e-29
Ppdpf	1.3172005733198e-33	2.13772575533488	0.41	174	4.43843905185841e-29
H2az1	1.44979546218885e-33	-2.42491192861482	393	638	4.88523078939155e-29
Rhobtb2	1.47142761669514e-33	3.14484851263364	132	0.02	4.95812249721595e-29
2610035D17Rik	1.94528823778481e-33	2.81419564287226	112	14	6.55484324603968e-29
F630028O10Rik	2.06459238051693e-33	-4.20814443895278	34	406	6.95685048538986e-29
H2-Q6	2.43807833653792e-33	1.84278354528517	258	68	8.21534876279818e-29
Peli2	2.69448452612396e-33	2.70203775428696	237	62	9.07933505922728e-29
Cd24a	2.98898469783573e-33	-2.36916168027076	0.21	556	1.00716828378273e-28
Zfp810	3.17937204287795e-33	3.34798192872512	149	27	1.07132120356815e-28
Gm1965	3.4563133733609e-33	5.55977648529399	24	0	1.16463935428769e-28
Cd8b1	3.53027917103997e-33	2.49498985957574	61	5	1.18956286947363e-28
Chd9	4.54674249033716e-33	2.10190948592882	386	157	1.53207034954401e-28
Ramp1	4.88785773070247e-33	1.58990711943261	522	263	1.6470125409375e-28
H3f3a	5.47372557401399e-33	-1.1149635864211	742	831	1.84442656941975e-28
Rpl35a	5.62792344981931e-33	0.664054378103069	953	774	1.89638508565112e-28
Tespa1	5.64646999657062e-33	2.14584012151371	0.18	38	1.90263453004443e-28
Ddn	6.47029722803227e-33	8.39435864773047	0.02	0	2.18023135395775e-28
Fgfr1op2	7.00916813988296e-33	1.80667223696867	492	241	2.36180929641496e-28
Zcchc24	9.26174249159173e-33	2.91642600901055	173	35	3.12083674996675e-28
Rpl19	9.47615922065584e-33	0.772984199473664	925	0.64	3.19308661099219e-28
Hmgn2	1.20945516944006e-32	-2.93480006010418	261	558	4.07538013894524e-28
Nrg2	1.23926915172889e-32	3.16066156039036	264	79	4.17584133366566e-28
Them6	1.53237151234532e-32	3.23136760416525	0.2	46	5.1634790479988e-28
Ppm1l	1.56863751578915e-32	3.08208501623814	122	0.02	5.28568097320311e-28
Rpl3	2.01085439110998e-32	0.901358594935247	844	492	6.77577495628418e-28
B2m	2.2065281108706e-32	0.668256242267891	949	0.82	7.43511712238959e-28
Rps9	2.62091807323886e-32	0.504590661793542	966	911	8.83144553958566e-28
Atp1a1	2.76133938428047e-32	2.08869439950254	0.39	159	9.30460918927146e-28
Myl6	3.54583938797316e-32	-1.14710958271562	688	791	1.19480604017144e-27
Ctsz	3.58476583381184e-32	1.46168119587311	569	295	1.20792269536124e-27
Cd177	4.0966256975745e-32	-6.95765257631956	7	0.34	1.3803989950547e-27
Rps24	4.17555915660639e-32	0.692721066137729	939	687	1.40699641341009e-27
Wfs1	1.00206354647128e-31	4.2380643798104	102	13	3.37655332618963e-27
Rpl18a	1.06617315162218e-31	0.71248862922898	942	0.75	3.59257705170609e-27
Eef2	1.60353242742188e-31	1.00927280069224	742	475	5.40326286744077e-27
Slc9a1	1.61856329033257e-31	2.04687575132366	0.39	0.16	5.45391086310462e-27
Hdc	1.69500487882939e-31	-5.43348157020286	27	357	5.71148843970351e-27
Rgl1	1.7042242914005e-31	3.00638318138175	119	17	5.74255417230313e-27
Gapdh	2.22171396491992e-31	-1.82690172201012	285	598	7.48628737619415e-27
Il17rb	3.41375683063565e-31	5.6434533024743	44	3	1.15029950165099e-26
Nr3c2	4.29142668131304e-31	3.17630886495454	68	6	1.44603913453524e-26
Rras2	4.40918030794763e-31	2.53712460637555	166	33	1.48571739656604e-26
Rpl37	4.41539795216872e-31	0.619584379280938	959	828	1.48781249396277e-26
Csf3r	7.37490920068093e-31	-6.40713510097387	14	338	2.48504940426145e-26
Fgd2	1.24410291214414e-30	2.86285039828772	193	45	4.19212917276089e-26
Rps26	1.2457991960316e-30	0.718801830057542	922	645	4.19784497094809e-26
Asph	1.41287668943598e-30	2.77036355839732	193	47	4.76082929272349e-26
Fndc3b	1.415755169339e-30	2.01711071158434	366	143	4.77052861860471e-26
S100a6	1.47547495657096e-30	-2.91408015895702	641	703	4.97176041366152e-26
Eno1	1.54881892091775e-30	-2.54416985660673	108	451	5.21890023592446e-26
Cbfa2t3	1.63868904128671e-30	2.29314538362757	319	112	5.52172659351971e-26
Inpp4a	1.9753722600153e-30	1.75011727066572	447	205	6.65621436734756e-26
C3	2.42266070587524e-30	-5.99643139629473	7	322	8.1633975145172e-26
Sik1	2.59160655152945e-30	1.7202658458679	275	81	8.73267743603365e-26
Cyba	3.24082042113787e-30	-1.16242245842707	732	789	1.09202684910662e-25
Mmp9	3.85172522233788e-30	-5.5089083491002	44	0.35	1.29787733091897e-25
Setd2	4.34036571497688e-30	1.88573197555365	393	166	1.46252963131861e-25
Lmnb1	4.39365734906777e-30	-3.76756212459133	47	382	1.48048678034188e-25
Herpud1	5.17522237745172e-30	1.51242608906621	431	182	1.74384293230613e-25
N4bp3	5.35321948401169e-30	2.86984231873271	129	21	1.80382083733258e-25
mt-Nd3	6.03844118533793e-30	1.30377037210357	593	0.34	2.03471314181147e-25
Myo5a	6.75476275065147e-30	1.84584500916072	447	217	2.27608485645952e-25
Fcgr3	6.79488710468272e-30	-5.78412097349216	0.01	334	2.28960515879389e-25
Rplp1	7.32442634861498e-30	0.604578876455415	942	0.63	2.4680387024293e-25
Rnf13	7.52147807448421e-30	1.65283433068859	393	156	2.5344372519782e-25
Hspb2	1.03202251944118e-29	8.47622071485871	17	0	3.47750308150901e-25
Etv1	1.03452054974244e-29	4.33513271764835	47	3	3.48592044441212e-25
Trim36	1.06678034533433e-29	3.78690770713519	98	14	3.59462305163854e-25
Scpep1os	1.08214780167807e-29	3.80676081096176	64	6	3.64640523253444e-25
Tmcc3	1.4467046695365e-29	2.60886072027851	146	28	4.87481605447019e-25
Cybrd1	1.54504367253348e-29	6.63070675730245	0.02	0	5.20617915896882e-25
Rpl41	1.71950003877597e-29	0.513673766027808	973	879	5.79402733065952e-25
Pkig	1.8963959803156e-29	1.81751040781252	376	154	6.39009589527146e-25
Srebf2	2.76877523957872e-29	2.00873525798197	342	132	9.32966504728446e-25
Laptm5	2.79390487505715e-29	0.934046913616431	746	503	9.41434186699258e-25
Trem3	2.88776892429196e-29	-5.10255887099605	17	323	9.73062616729418e-25
Ifi44	3.0696809552778e-29	3.02151978993377	129	22	1.03435969469041e-24
Rps13	3.07504790556912e-29	0.708341021640306	925	657	1.03616814226057e-24
Inpp5d	3.20094246942377e-29	1.24371184489361	556	294	1.07858957449703e-24
Gm36975	5.39799665634221e-29	3.85464802113611	81	9	1.81890895332107e-24
Acbd5	6.33429969934204e-29	2.05667804031128	281	88	2.13440562669029e-24
Hivep3	6.40025021461543e-29	3.03131137810094	159	36	2.15662831231681e-24
Ppp1r14b	7.39037517529816e-29	2.4299924696082	315	117	2.49026081906847e-24
Abr	7.87337698823166e-29	1.72286511906292	0.38	158	2.65301310995454e-24
Hcst	8.84623623597284e-29	-2.59267957451598	149	0.49	2.98082776207341e-24
Chil3	1.08083342292492e-28	-5.75292804875812	47	363	3.64197630188781e-24
Junb	1.35277383970817e-28	-3.519046107954	112	419	4.55830673028064e-24
Tom1	1.43231320686594e-28	2.03844006957716	369	155	4.82632258185547e-24
Scd2	1.57789897694592e-28	2.55205680212435	268	87	5.31688839271697e-24
Elf1	1.63285062229455e-28	1.33956267426911	488	241	5.5020534568837e-24
Cst3	1.72201189778683e-28	0.532009403590726	878	627	5.80249129078249e-24
Adamts6	1.7473383343357e-28	2.0812870446202	153	31	5.88783125137759e-24
Usp20	1.84946528055005e-28	3.70407240746043	98	14	6.23195820934144e-24
Rpl35	1.93881763352779e-28	0.609517246031237	925	601	6.53303989793522e-24
F630206G17Rik	2.09328552073377e-28	3.86200294864485	75	8	7.05353489066452e-24
Gas5	2.3223197910738e-28	1.18728505109817	603	328	7.82528876800227e-24
Gmds	2.6475436808494e-28	2.04198804741687	315	116	8.92116318699015e-24
Asah1	3.34070415141345e-28	1.74095147110208	424	191	1.12568367086027e-23
Abhd17a	3.39832664441103e-28	2.03756521477202	373	0.16	1.14510014610074e-23
Zmiz2	3.8514160001755e-28	2.43606157364104	244	75	1.29777313541914e-23
Mef2a	4.05050662094258e-28	1.48465624818364	447	0.21	1.36485871099281e-23
Rhbdf2	4.48131388837361e-28	1.83513822087423	244	73	1.51002352782637e-23
Rpl21	4.49678028362159e-28	0.739891010688881	905	623	1.51523508436913e-23
Dusp1	4.52317281448948e-28	-4.50814505815551	41	332	1.52412831157038e-23
Dpp4	4.60377253098828e-28	1.73803353425235	214	58	1.55128719204181e-23
Rps8	4.73687676167183e-28	0.588420675548149	949	667	1.59613799361294e-23
Hmgn1	5.57720515276248e-28	1.74452294859054	332	121	1.87929504827485e-23
Irf7	7.41978464627977e-28	1.99250118466693	0.22	59	2.50017063441043e-23
Rexo2	7.73640035052122e-28	1.92568955743259	407	188	2.60685746211163e-23
Dok3	9.06355837262436e-28	-5.10218125948689	14	314	3.0540566292395e-23
Arhgap24	1.02107604714851e-27	1.21602917209406	0.38	143	3.44061784847161e-23
Atp13a2	1.15836353740407e-27	2.3884730768273	251	76	3.90322177563675e-23
Mgat4a	1.25046080635645e-27	2.18831323160525	169	38	4.2135527330987e-23
Slc9a7	1.63316973802696e-27	1.90025442445683	207	55	5.50312874925563e-23
Sh3rf1	2.07671680078148e-27	3.07018631596369	159	35	6.99770493191327e-23
Rubcnl	2.10147546153652e-27	2.16631991920768	193	46	7.08113171519346e-23
Zmynd8	2.21161185511541e-27	2.1612926022991	308	119	7.45224730699687e-23
Rpl30	2.25517613715244e-27	0.777351032067386	834	578	7.59904151174888e-23
Cd63	2.32549444034909e-27	-5.96007196634177	0.01	312	7.8359860662003e-23
Gm35188	2.43150326747952e-27	2.93583336722399	81	11	8.19319341009899e-23
H2ac24	2.47776156557301e-27	-4.67413356805318	24	333	8.34906537135481e-23
Ckap4	2.65276129168817e-27	-4.26011481369478	27	331	8.93874444847247e-23
Clic4	2.84695891874845e-27	2.32626313512562	278	0.1	9.59311277261478e-23
Serpinb1a	2.85036464797242e-27	-4.92664557018895	0.02	326	9.60458871780786e-23
Rps18	2.92752551810367e-27	0.567899902896416	966	633	9.86458998580212e-23
Rpl13	3.31458321242243e-27	0.615842088223444	959	0.7	1.11688195925786e-22
Lcp1	3.55347795421085e-27	-1.74392916172687	342	656	1.19737993145089e-22
D17H6S56E-5	3.621046628577e-27	1.13937359554202	478	228	1.22014787196531e-22
Rps6	4.49802378939151e-27	0.655784405987774	922	644	1.51565409607336e-22
Atosa	4.91432843089219e-27	2.06268774386605	193	46	1.65593210807343e-22
Apbb2	5.44669425334586e-27	3.76346232769057	71	7	1.83531809560742e-22
Cks2	5.53627666402401e-27	-3.39075361580737	44	355	1.86550378470953e-22
Stoml1	5.68463198566567e-27	3.34828138723012	122	22	1.91549359388991e-22
Adipor1	7.04968628350932e-27	-2.78952380973545	85	401	2.3754622900913e-22
Sh3bgrl3	7.55295304561921e-27	-1.23945571077872	566	719	2.54504305825185e-22
A930015D03Rik	7.58183082285763e-27	2.09131362465991	241	74	2.55477371407011e-22
Ltb4r1	8.74819977428372e-27	-4.60842722645748	14	304	2.94779339594264e-22
Gm39035	9.22824477640043e-27	5.86796523136541	0.02	0	3.10954935985589e-22
Trib1	1.07462834696677e-26	1.5798357334739	258	78	3.62106767793923e-22
Lgals3	1.23475376170408e-26	-2.40335389898184	278	532	4.16062627543807e-22
Spag9	1.25165245902142e-26	1.39581461750854	444	214	4.21756812591858e-22
Glrx	1.30882531720083e-26	-3.34522450692618	51	0.36	4.41021778883991e-22
Mxd1	1.36738003322922e-26	-4.66214544389432	44	0.35	4.60752375996917e-22
2210408F21Rik	1.84389435089177e-26	2.90462515479139	95	13	6.21318640476491e-22
Macf1	1.98459291113886e-26	1.38901632139795	508	273	6.68728427337352e-22
Asap1	2.02571910145395e-26	-2.57328670963029	85	0.4	6.82586308425922e-22
Mfhas1	2.05793134965257e-26	3.53210702860162	105	18	6.93440547578929e-22
Tkt	2.15105864236642e-26	-1.89014292380757	275	573	7.24820720131788e-22
Cblb	2.67533550730263e-26	1.5593905485761	308	113	9.01481052540694e-22
Ncf4	2.70551817823601e-26	-2.74608030981154	61	377	9.11651405338407e-22
Mrpl52	3.0715038615595e-26	1.20742092059184	549	308	1.03497394119109e-21
Aldoa	3.2261407540325e-26	-2.01652672809426	0.19	506	1.08708038847879e-21
Nbea	3.7339938898685e-26	4.21427980875747	75	8	1.25820658113009e-21
Grap2	4.13204172210786e-26	1.67188872611305	186	47	1.39233277868146e-21
Mgat1	4.13701812891158e-26	2.08857317315289	312	119	1.39400962871805e-21
Tmem86a	4.70470259124615e-26	3.07069921169637	112	21	1.5852965851463e-21
Cd200r1	5.18582715788093e-26	2.04100232728362	173	41	1.74741631911956e-21
Selenos	5.58236989463962e-26	2.08484033782855	393	193	1.88103535969777e-21
Phlpp2	5.59773139862327e-26	3.25914273294546	139	0.03	1.8862115720801e-21
Clec2d	5.77799426458447e-26	1.36847763970406	376	0.15	1.94695294739438e-21
Rpl38	6.10505500806854e-26	0.553904646964678	956	718	2.05715933551877e-21
Or2l13	6.19348502772052e-26	6.31237070614247	17	0	2.08695671494071e-21
Polr3gl	7.82253043046081e-26	2.49850790476204	231	0.07	2.63587985384807e-21
Gm50022	7.85899920128102e-26	-7.13254037378508	3	285	2.64816837086365e-21
Tm6sf1	8.13017941255552e-26	-3.78008618143972	24	316	2.73954525485471e-21
Tbc1d5	8.13247858360393e-26	1.48105381067927	468	244	2.74031998353118e-21
Capn5	8.14191421802153e-26	4.02315436498505	58	6	2.74349941490453e-21
Cebpd	9.3868120372894e-26	-3.5429719890783	37	344	3.16298018408504e-21
Gm57186	9.97079210423324e-26	8.77844037365278	0.01	0	3.35975810744243e-21
Lca5	1.089907837892e-25	3.95402125073976	54	5	3.67255345056088e-21
Ablim1	1.17209171606388e-25	1.52276544975287	183	46	3.94948024644885e-21
Tyrobp	1.2304656181161e-25	0.49923728455287	953	805	4.14617694680401e-21
Rgs7bp	1.41074980706542e-25	4.93918493795836	47	3	4.75366254988763e-21
C030013E06Rik	1.48591346363607e-25	3.5125048053249	71	8	5.00693400706809e-21
A430035B10Rik	2.10742568950898e-25	2.89102166632075	81	11	7.10118160336947e-21
Zbtb10	2.21441372229081e-25	3.53940812919534	75	0.01	7.46168847863111e-21
Zfp608	2.38537539131392e-25	1.24401965789235	434	205	8.03776091857138e-21
Ccr2	2.58235346015526e-25	1.0768012516178	478	207	8.70149821933916e-21
Eif3f	4.00453770736333e-25	0.95265499415857	685	448	1.34936902587315e-20
Ogt	4.04144732071223e-25	0.910967191137856	569	308	1.36180608918719e-20
Rasgrf1	4.41109567847985e-25	5.49844402138779	41	2	1.48636279982057e-20
Nrp1	4.45212387576462e-25	2.21148138309059	258	0.09	1.50018766117765e-20
Zcchc7	4.84250978062933e-25	1.42741655087367	434	214	1.63173209568086e-20
Plekho1	4.86511127181925e-25	2.0603125947449	264	95	1.63934789415221e-20
Fam111a	5.58556034380093e-25	-3.17104019284363	47	339	1.88211041344716e-20
Btbd3	6.17201527978032e-25	4.63590521159217	54	4	2.07972226867478e-20
Btla	6.41891480862763e-25	2.08527499764264	153	35	2.16291753391517e-20
Rpl18	7.04285821889094e-25	0.637922739447968	908	618	2.37316150543749e-20
Tspyl4	7.16872415534728e-25	3.75036913436822	44	3	2.41557329138582e-20
Rpl11	7.41535107043395e-25	0.643187279633802	915	0.66	2.49867669669342e-20
Rnase4	8.59262071224616e-25	2.54625062907294	129	27	2.89536947519846e-20
Aprt	8.77736249278234e-25	-2.6111715384852	95	0.41	2.95762006556794e-20
Wls	9.07651659313693e-25	1.50154157930036	444	234	3.05842303122342e-20
Padi1	9.4665824971211e-25	4.15732210058892	37	2	3.18985963822993e-20
Lrg1	9.535420137787e-25	-4.90180110700677	17	309	3.21305516962871e-20
Rpl34	1.05708277294597e-24	0.656715548606567	925	678	3.56194611171872e-20
Vps37a	1.22369303691799e-24	2.61063425784966	0.2	56	4.12335605719885e-20
Fryl	1.30184714726779e-24	1.54877490656033	0.42	199	4.38670414743355e-20
Atp8b4	1.35038614318706e-24	-2.86747098107462	27	321	4.55026114808311e-20
Gm2a	1.75050429501105e-24	0.725456203646779	549	288	5.89849927246924e-20
Mybphl	1.78653019740435e-24	6.90807700516814	0.02	0	6.0198921531737e-20
Tmtc2	2.2189182381494e-24	3.83456930817968	98	15	7.47686689526821e-20
Acsl4	2.24075414460205e-24	1.98545293526204	278	0.1	7.55044516565106e-20
Plbd1	2.34397845313311e-24	-4.44077961970938	0.01	283	7.89826979567734e-20
Gpcpd1	3.21317879379024e-24	0.701244777882156	498	236	1.08271272635556e-19
Lynx1	3.2689520991562e-24	3.06879155140552	64	7	1.10150609933167e-19
Rps16	3.44583393145982e-24	0.561364729175319	969	767	1.1611082015447e-19
Pde4a	3.5188515599924e-24	3.33946667101552	122	24	1.18571222165504e-19
Slfn2	3.94390413066149e-24	-2.69504497448193	122	418	1.32893793586769e-19
Sat1	4.54751020944853e-24	-1.93966757002279	298	576	1.53232904017578e-19
Cebpe	4.70046062124971e-24	-6.77576080065005	3	258	1.5838672109363e-19
Il21r	5.62410329557183e-24	2.02632774896435	217	66	1.89509784647589e-19
Mmp8	6.14382141397254e-24	-4.77341871217207	27	298	2.07022206365219e-19
Rad51b	6.45932358748563e-24	2.38142560430169	298	119	2.17653367603916e-19
Padi2	6.55389421820399e-24	2.32348992163616	176	45	2.20840019576602e-19
Gm55122	6.69630700898971e-24	2.47492774962425	146	34	2.25638760974917e-19
Pgk1	8.42432190530727e-24	-2.19397868494791	95	398	2.83865950921234e-19
Prkcb	8.47180690230043e-24	0.84874368565514	634	377	2.85466005379915e-19
Atf6	8.71504205458382e-24	1.80873380066418	329	141	2.93662057071256e-19
Mrpl33	1.09726095562648e-23	-1.4656997208181	447	686	3.69733051607899e-19
Pdpk1	1.10320731741805e-23	1.75300848244131	346	151	3.71736737677186e-19
Matn2	1.12326667637506e-23	4.42443013003287	71	9	3.7849593927134e-19
Rps15	1.13639344745412e-23	0.564872081114911	949	674	3.82919136054142e-19
Tnni2	1.19187187329121e-23	2.46800596915981	119	24	4.01613146424207e-19
Mettl9	1.25421942977038e-23	-2.4323517779366	68	364	4.22621779055427e-19
Itm2c	1.26178919699327e-23	1.95376897676215	319	0.13	4.25172487818853e-19
Cxcr4	1.27304804588829e-23	-2.1735787335032	136	446	4.28966269542517e-19
Man1a2	1.35157753801053e-23	2.11026374456146	271	103	4.55427567208027e-19
Trim30d	1.43682569469527e-23	1.58804290338531	0.19	0.05	4.84152786084517e-19
Vps13a	1.99470138474637e-23	1.84384751250255	308	123	6.72134578604135e-19
Gem	2.05591830368964e-23	2.6190875800068	78	12	6.92762231611261e-19
Garnl3	2.54565742340494e-23	3.84388815430408	78	11	8.57784725390528e-19
Rbm26	3.04107391970512e-23	1.67991385164376	397	195	1.02472026798384e-18
Tmem266	3.09043799955505e-23	5.1440738610801	41	3	1.04135398833007e-18
Ptprc	3.57141208272965e-23	0.505633827811543	875	642	1.20342301539658e-18
Sgms2	3.62761068631574e-23	-5.37085686396746	14	273	1.22235969686095e-18
Snn	3.66290890538131e-23	2.10325442461804	105	0.02	1.23425378475729e-18
Cds1	3.78846114284331e-23	3.82829357699833	95	16	1.27655986669248e-18
Vasp	4.14418144672917e-23	-2.26369537852344	153	442	1.39642338028986e-18
Rab6b	4.26786394351032e-23	3.9507726049402	34	2	1.43809943440524e-18
Tmcc1	4.41072291841298e-23	-2.21679928179176	234	514	1.48623719458844e-18
Bzw1	4.49078129213443e-23	1.53627017887607	468	268	1.51321366419762e-18
Edem3	4.93243653333431e-23	2.12693766485417	224	71	1.66203381427233e-18
Gm3696	5.30436370549988e-23	7.16477904084735	17	0	1.78735839420524e-18
Vim	5.66588728500015e-23	-2.28125707554077	115	404	1.90917737955365e-18
Nudt4	5.78445613799369e-23	-3.95786171632166	27	287	1.94913034025835e-18
Sec61g	5.82941238284831e-23	0.704003489879621	847	578	1.96427879652457e-18
Rnaseh2c	6.04240885581998e-23	-2.3216855645155	92	381	2.0360500880571e-18
Sgms1	6.62153153973189e-23	0.981253111987864	427	0.2	2.23119126762806e-18
Gm55330	7.63148845268159e-23	2.75975261101288	54	6	2.57150634901559e-18
Fgd4	8.46861976660395e-23	-3.56436899748992	37	298	2.85358611655487e-18
Whrn	8.99967005510025e-23	3.40329701768542	51	5	3.03252882176658e-18
Rps29	9.07654576258802e-23	0.478767482850695	0.99	878	3.05843286016166e-18
Uso1	9.35845930079966e-23	1.99719379730985	271	0.1	3.15342644599745e-18
Manf	9.64624425326433e-23	1.5056670669687	461	252	3.25039846357995e-18
Rnaset2b	1.01525123138285e-22	2.05750005575905	373	187	3.42099054926767e-18
Ptk2	1.23205827729661e-22	3.45911676855704	98	16	4.15154357117866e-18
Glipr2	1.24614986026724e-22	-4.36193747216072	17	287	4.1990265691565e-18
Emb	1.2639441771069e-22	-3.02942404657935	85	359	4.25898629917942e-18
Ern1	1.33624654277537e-22	2.09219876310921	302	128	4.5026163505359e-18
Rpl39	1.50280343734076e-22	0.533369234226305	949	664	5.06384646246341e-18
Ppp1r14a	1.64409883184364e-22	5.3576708310394	0.02	1	5.53995542378032e-18
Gm829	1.76292841766656e-22	7.02176551811577	14	0	5.94036359616926e-18
Gm26781	1.77888908238205e-22	6.23597993004443	14	0	5.99414465199455e-18
Pnma8b	1.7869229657321e-22	5.62092375841561	14	0	6.02121562533089e-18
Rpl14	2.40316062153102e-22	0.565025606416204	861	549	8.09769003031091e-18
Gm27253	2.51351207632176e-22	4.29765918948534	31	2	8.4695302923738e-18
Dmxl1	3.08579106191523e-22	1.655336031347	278	105	1.03978815622295e-17
Runx2os1	3.15425398043539e-22	2.72222904625375	112	22	1.06285742124751e-17
Fpr2	3.27025654486408e-22	-5.2727109308756	14	252	1.1019456453574e-17
Gm9054	3.86077300680939e-22	4.56307103072878	41	3	1.30092607237449e-17
Morrbid	4.26780429437319e-22	-3.45005047388684	27	287	1.43807933503199e-17
Phkb	4.45224833670678e-22	2.12944795814358	315	138	1.50022959953672e-17
Ap3s1	5.84402898335944e-22	-2.36472256222081	125	409	1.9692040062328e-17
Dock2	6.1812810995837e-22	0.873990283940698	627	409	2.08284447931572e-17
Anxa3	6.40947221570315e-22	-5.49275473931958	3	254	2.15973575780333e-17
Emid1	7.15213082852077e-22	2.90808272735964	105	0.02	2.40998200397836e-17
Obscn	8.1471415125905e-22	4.52482382442758	27	1	2.7452608040825e-17
Rps15a	8.33473626934534e-22	0.503111081511189	942	0.65	2.80847273331861e-17
Syne1	8.84286173901154e-22	-3.58911163277394	41	0.31	2.97969069157733e-17
Tasor2	9.46058504703285e-22	2.43850235159377	0.19	56	3.18783873744819e-17
Scap	1.08505581344208e-21	2.55475040722712	183	0.05	3.65620406897443e-17
Cd59b	1.14299894178143e-21	4.44127229819734	34	2	3.85144923422672e-17
Pi16	1.26193163993258e-21	-6.27073498335004	7	231	4.25220485391681e-17
AB124611	1.32784112658789e-21	-3.26666766891811	44	319	4.47429346015054e-17
Hs2st1	1.34846914149453e-21	2.50305843460389	217	73	4.54380161917998e-17
Cdk2ap2	1.45992862696323e-21	-1.92755837335797	275	561	4.91937550141529e-17
Rps5	1.53230079690163e-21	0.548736273023119	919	624	5.16324076523973e-17
Fbxl17	1.5431355178039e-21	1.62403934662697	0.38	186	5.19974944079202e-17
C5ar1	1.80955110247322e-21	-8.32353048692042	3	245	6.09746339489378e-17
Trim14	1.9614236106067e-21	2.0832639429475	0.22	73	6.60921299830033e-17
Dach1	2.07382306511968e-21	-4.52642490232316	17	258	6.98795420022726e-17
Sdc2	2.10922405625295e-21	4.21703619350614	54	5	7.10724137994995e-17
Tgfbi	2.13693749566178e-21	-4.53082233397189	17	0.27	7.20062458538193e-17
Calhm2	2.23100629541952e-21	2.35233656647922	0.19	57	7.5175988130456e-17
Cat	2.26055712993862e-21	1.69157611651469	305	129	7.61717330504118e-17
Ust	2.50650863769829e-21	2.42962279159939	129	29	8.44593150558817e-17
Dtx2	2.51988623774576e-21	3.01426588936192	136	32	8.49100866670812e-17
Srrm2	2.55305759679933e-21	1.08056874586618	553	347	8.60278287817502e-17
Stk38l	2.71096950556908e-21	2.51516760716074	92	15	9.13488284596558e-17
Pgam1	2.83644624561003e-21	-1.82635452381334	132	0.41	9.55768926920754e-17
Ttc19	2.95441366351944e-21	2.54937320711421	153	0.04	9.95519228059511e-17
Lsp1	3.07620648558161e-21	0.627621087066176	769	507	1.03655853738158e-16
Lrmda	3.10185961319638e-21	-2.96537182179994	51	314	1.04520261526265e-16
2310022B05Rik	3.57290709438821e-21	3.23538831145724	71	0.01	1.20392677452505e-16
Rps3	3.82922479899674e-21	0.561164312392314	912	687	1.29029558826994e-16
Lpp	3.90043563699527e-21	1.24652250564631	308	125	1.31429079224193e-16
Clec12a	4.24567375720009e-21	0.792223475556824	658	427	1.43062222922614e-16
Nacc2	5.01020159857144e-21	3.22398780430758	81	13	1.68823753065463e-16
Snd1	5.28242212324561e-21	1.88234851798382	363	186	1.77996495864884e-16
Evi2b	5.78326305343316e-21	-1.64149276742687	0.22	519	1.94872831848484e-16
Rpl36a	6.73997564770067e-21	0.461489510154174	878	545	2.27110219424922e-16
Ptpn4	6.92142569932109e-21	2.13317522012448	186	55	2.33224360364323e-16
Tmed3	7.39890758194603e-21	1.28231789248409	508	298	2.49313589881254e-16
ENSMUSG00000095041	8.37645348266678e-21	1.57558582979999	315	138	2.8225297655194e-16
Ddi2	8.82502836650461e-21	1.86877238377174	295	124	2.97368155837739e-16
Trappc5	8.92866246412705e-21	1.96486026652003	363	178	3.00860210391225e-16
Hk3	1.00887069137119e-20	-5.67433529317095	7	243	3.39949068164437e-16
Cd4	1.11978535142708e-20	2.18990713623681	61	9	3.7732287201687e-16
Sct	1.18955975871906e-20	6.304972966534	17	0	4.00834056297974e-16
Ramp3	1.18955975871906e-20	6.18490661714091	17	0	4.00834056297974e-16
Trim55	1.20554908856827e-20	5.11887589620878	17	0	4.06221820883965e-16
Myh14	1.20554908856827e-20	5.603381605651	17	0	4.06221820883965e-16
Rpl8	1.21428690278723e-20	0.543199872610748	908	627	4.09166114763185e-16
Padi6	1.22583489361236e-20	4.93470534602456	17	0	4.13057325751622e-16
Stk4	1.25084609610975e-20	1.09636605695926	492	279	4.21485100545143e-16
Zfp658	1.28335182832972e-20	3.63559644163537	41	4	4.32438232073983e-16
Stmn1	1.30435874655472e-20	-2.94827882115086	44	317	4.3951672323908e-16
Ikzf2	1.36986719592563e-20	0.121884333272574	183	52	4.61590450339101e-16
Apobec3	1.48097278957837e-20	1.64732907827772	339	163	4.99028591176326e-16
Nadk	1.49743067018363e-20	-2.54210783387412	85	345	5.04574238625077e-16
Bcl7c	1.60535039021527e-20	2.11761184821903	305	0.14	5.40938867486938e-16
Nfe2	1.68523064682541e-20	-5.09562508412681	14	244	5.67855318754289e-16
Fgr	1.73878456626134e-20	0.683997900486822	573	328	5.85900847447421e-16
4931406C07Rik	1.76596492362483e-20	2.89554068463033	146	37	5.95059540664621e-16
Psme1	1.92502386551664e-20	1.14319019534207	512	318	6.48656041724486e-16
Gas7	1.95242497591159e-20	2.23044720262904	193	0.06	6.57889119883171e-16
Hspe1	2.20295516355547e-20	1.18040812856652	458	242	7.42307771911652e-16
Taldo1	2.2622372420012e-20	-1.48153230701365	431	665	7.62283461064725e-16
Rpl10a	2.60038093674644e-20	0.549555237318399	854	508	8.76224360446079e-16
Lilrb4a	2.67511565136029e-20	-4.75806505437986	14	234	9.01406969882362e-16
Arid1b	3.14829338459476e-20	1.21603714970199	427	229	1.06084893887305e-15
Gm57455	3.20006514129045e-20	4.93353904148524	41	4	1.07829395000923e-15
ENSMUSG00000121481	3.3949340386344e-20	3.44432292150737	85	16	1.14395697365825e-15
Eef1g	3.95228035095994e-20	0.983375756457517	573	349	1.33176038705946e-15
Fchsd2	4.17881407574842e-20	1.22783893301781	342	153	1.40809319096419e-15
Pan3	4.45228276321185e-20	1.11973980877166	553	344	1.50024119989187e-15
Gng2	4.54261040037764e-20	1.12184315853684	417	204	1.53067800051125e-15
Hes6	4.80775446768411e-20	1.86893922421466	319	145	1.62002094543084e-15
Slc38a9	5.09458768325889e-20	2.03156983004384	268	107	1.71667226575091e-15
Plxna2	5.92205218022171e-20	5.49416497799146	27	1	1.99549470264751e-15
Mir181a-1hg	6.68885371664472e-20	4.78644189064726	37	3	2.2538761483606e-15
1810034E14Rik	7.2554992043427e-20	3.49504536033427	71	0.01	2.44481301189532e-15
Wfdc17	7.49052586173386e-20	-4.99706216585996	71	291	2.52400759436984e-15
St3gal5	7.66913954274399e-20	-5.70710975659595	7	229	2.58419326032301e-15
Tspo	8.02630297220448e-20	-1.32198943431187	475	627	2.70454304951402e-15
App	9.25007838764696e-20	-2.03160867996667	102	377	3.11690641350152e-15
Mef2d	1.00475764304149e-19	1.78328500333548	275	111	3.38563135399262e-15
Evi2a	1.04533825045105e-19	1.54892730342518	298	122	3.52237176871986e-15
Xdh	1.048205365933e-19	-5.33005387926098	7	229	3.53203280104784e-15
Cd68	1.10819182279891e-19	1.38907474845456	305	126	3.73416316610322e-15
Rpgrip1	1.12336994256361e-19	2.94636581310724	173	53	3.78530735846235e-15
Rflnb	1.12492752043531e-19	-4.45028763408747	14	234	3.79055577285881e-15
Inafm2	1.17490189935553e-19	2.75103325387819	125	0.03	3.95894944006838e-15
Ppia	1.19781095569116e-19	0.516488351633789	912	614	4.03614379629692e-15
Rpl4	1.22085656973279e-19	0.643507856010134	0.78	0.52	4.1137982973716e-15
Ypel2	1.31150978682817e-19	2.73241324429032	125	32	4.41926337769619e-15
Ctif	1.60547281324166e-19	3.76125211521971	81	13	5.40980119149909e-15
Ophn1	1.82102083555469e-19	3.15552182124104	102	21	6.13611180748509e-15
Mn1	1.97198174459909e-19	6.45673431239339	24	1	6.64478968660109e-15
Kif5a	2.05732048725022e-19	4.64973706643364	37	3	6.93234711383833e-15
Glce	2.19581343005601e-19	3.1863461222498	125	0.03	7.39901293391674e-15
Dlx6	2.253544284569e-19	7.08054415032959	0.01	0	7.59354282128371e-15
Gm37306	2.28829194684941e-19	4.55392284546538	0.01	0	7.71062854410377e-15
H2-Ea	2.28829194684941e-19	6.03684322633309	0.01	0	7.71062854410377e-15
Rmnd5a	2.40952443975282e-19	1.65786360438467	281	117	8.11913355219109e-15
Rpl9	2.70360592287437e-19	0.521493287593108	915	677	9.11007051771749e-15
Msra	3.24365144825117e-19	-2.37707568397703	98	348	1.09298079200271e-14
Cep192	3.25163712382509e-19	2.16120227733844	285	125	1.0956716452441e-14
Shb	3.46653713398974e-19	3.38695422328997	71	11	1.16808435266918e-14
Igsf6	3.64481796898497e-19	-3.96252243597361	17	241	1.22815786282918e-14
Gpr141	4.11586255018824e-19	-5.12196000448226	0.01	237	1.38688104491143e-14
Setd7	4.27558700369281e-19	1.94428173411973	244	91	1.44070179676433e-14
Pdcd4	4.71439242582193e-19	1.15301513554595	417	218	1.58856167180496e-14
Mtus1	5.88581961972289e-19	-3.52699680899322	0.02	249	1.98328577906183e-14
Ap1s3	6.38626450671179e-19	2.04646470571682	193	63	2.1519156881816e-14
Rps21	6.55639361429339e-19	0.491013668922779	895	637	2.2092423922723e-14
Rere	6.65085600672456e-19	1.23953325305756	437	247	2.24107244002591e-14
Trit1	6.82922401047872e-19	3.07556871139002	122	28	2.30117532257091e-14
Rpl7	6.95434313839249e-19	0.602016504338061	854	588	2.34333546391273e-14
Psmb8	7.44572424992766e-19	1.05528097341748	573	369	2.50891124325562e-14
Nipbl	7.47037122755294e-19	1.07483456825045	546	348	2.51721628883624e-14
Rab31	8.37989130970141e-19	-3.91284907775018	17	244	2.82368817571699e-14
Cfl1	8.83624329741929e-19	-0.740635599930618	739	776	2.9774605414984e-14
Cnn2	9.98155449439625e-19	-1.74658488061839	0.18	445	3.36338460243176e-14
2410152P15Rik	1.0183614658263e-18	4.98613415589438	17	1	3.43147079524831e-14
Eif4ebp1	1.04093453861158e-18	-3.03560908330059	37	276	3.50753302130558e-14
Slc46a3	1.05857312854653e-18	2.46353590891153	112	25	3.56696801395038e-14
Tlr12	1.13109019099688e-18	4.73869027297118	31	2	3.8113215075831e-14
Ap1m2	1.19181469891219e-18	3.65161990710306	31	2	4.01593880945451e-14
Glp2r	1.22600133091676e-18	1.62179717128503	366	0.19	4.1311340846571e-14
Ctnna1	1.38819053256885e-18	2.02822739258289	268	118	4.677646818544e-14
Tuba4a	1.43708175035823e-18	-2.84923256033827	58	323	4.8423906660071e-14
Gm26759	1.61698195875855e-18	3.23867158062176	108	26	5.44858240823282e-14
2900041M22Rik	1.68805442548517e-18	5.32327375087237	37	3	5.68806819211484e-14
Lims1	1.82512870265022e-18	0.856707175032675	634	445	6.14995367645019e-14
Gdpd1	1.84025938001094e-18	3.99103007839606	37	3	6.20093800688487e-14
Fcer1g	1.89157251767251e-18	-1.18902013608412	675	0.73	6.37384275554928e-14
Rpl17	1.95339678915073e-18	0.565157672433739	878	667	6.58216582072229e-14
Gm57358	2.14712311174802e-18	4.07426913871458	24	1	7.23494603734613e-14
Nin	2.22275938079422e-18	-2.09861341317216	58	307	7.4898100095242e-14
Gm29019	2.7143790966583e-18	3.8630277314839	58	8	9.14637180409981e-14
Efhd2	3.09481172278355e-18	-2.28744226628612	64	306	1.04282775810915e-13
Nectin4	3.70641701692017e-18	3.6410848680966	47	6	1.24891427802142e-13
Gm12503	4.17062333675731e-18	4.71521101154162	0.02	1	1.40533323955374e-13
Gm29417	4.64407882794289e-18	4.63252151485401	31	2	1.56486880186364e-13
Tpt1	4.77106697702276e-18	0.475457360824461	932	722	1.60765872857759e-13
Csf2ra	5.42666062638921e-18	-2.62793025166915	51	0.28	1.82856756466811e-13
Vsir	5.46498479668194e-18	-1.67597803995327	0.18	441	1.84148127708995e-13
Rabep1	5.87285561607893e-18	1.97769191377654	268	116	1.97891742839396e-13
Ier5	5.88567300346881e-18	0.621126515453416	522	279	1.98323637524885e-13
Chchd3	6.00415657043235e-18	1.57665409046795	336	175	2.02316059797288e-13
Ifnar1	6.11715487594559e-18	2.01965219881491	0.19	62	2.06123650699863e-13
Slc25a53	6.22009850431474e-18	2.97625505906465	88	18	2.09592439201389e-13
Erbin	6.98720397352183e-18	1.1472984453349	414	231	2.35440825091792e-13
Rbm39	7.15461677351755e-18	0.650293901529322	749	0.56	2.41081966800448e-13
2410006H16Rik	7.54286026749927e-18	0.999769764307496	546	363	2.54164219573655e-13
Fam169b	9.92244941830834e-18	1.59934422827304	108	27	3.34346855599318e-13
Pclaf	1.0513877583957e-17	-3.55714093477533	41	286	3.54275619069015e-13
Hck	1.14727149331398e-17	-2.78134723816096	47	268	3.86584602387079e-13
Rack1	1.15846136661266e-17	0.624634961569837	742	473	3.90355142093801e-13
Cdc42se2	1.24478099362272e-17	1.39580572231028	363	0.18	4.19441403611111e-13
Rfx7	1.32808440645233e-17	1.50942577015549	315	0.15	4.47511321598178e-13
Ostf1	1.37559154779265e-17	-1.39871907793884	302	558	4.6351932794421e-13
Arrb2	1.66436452065439e-17	-2.636608008369	51	299	5.60824268879703e-13
H2-M3	1.71215551966656e-17	2.38549748845209	149	42	5.76927923906845e-13
Pde4d	1.80650143035018e-17	0.560645596904411	783	513	6.08718721970797e-13
Limd1	1.8327787922767e-17	1.86944883456011	254	107	6.17573141845557e-13
Mapk3	1.86588751738597e-17	-2.29566241250211	61	308	6.28729457858375e-13
Dag1	1.926974150056e-17	2.80691493165362	125	33	6.49313209602869e-13
Fam117a	1.93222569799753e-17	1.83457059172976	292	0.13	6.51082771197247e-13
Rap1b	2.02671775506609e-17	-1.40520939832954	271	545	6.82922814747071e-13
Bcas3	2.07476102482537e-17	1.532456742157	329	162	6.99111474925158e-13
Ccr1	2.15934637458495e-17	-6.33740175761325	3	202	7.27613354380145e-13
Dpy19l1	2.33783137716109e-17	2.42811671199728	224	86	7.87755660848201e-13
Trps1	2.46935240999994e-17	-2.60432622915012	78	304	8.32072988073579e-13
Ltf	2.92443199703697e-17	-5.15338954104722	78	305	9.85416605721578e-13
Rpl12	2.94102390442775e-17	0.453266841156538	763	457	9.91007414835976e-13
Cyp51	3.16422373272425e-17	3.1881972454974	112	27	1.06621682897876e-12
Xbp1	3.44810470700783e-17	1.74622537502795	353	187	1.16187336207336e-12
Bach2	3.44994748781895e-17	-0.640105994322172	298	115	1.16249430549547e-12
Ptp4a3	3.46762685490175e-17	1.65167852690256	254	104	1.16845154502769e-12
Lyst	3.66527505851812e-17	-1.86683811136027	224	472	1.23505108371827e-12
Akt3	3.77307380828934e-17	1.54418471824438	315	156	1.27137495044118e-12
Gm56536	4.23552844531672e-17	2.49265349274067	68	11	1.42720366493392e-12
Cd84	4.89494488183239e-17	-4.03936166844742	27	236	1.64940062738224e-12
5031439G07Rik	5.64489105474381e-17	1.451499697194	285	126	1.90210248980648e-12
Ipcef1	6.23975832689174e-17	-4.24546661511527	0.02	219	2.10254896582944e-12
Tmem160	6.37797581749759e-17	1.11978347717081	512	339	2.14912273146399e-12
Prtn3	6.90273384681358e-17	-5.36921365932002	0.02	258	2.3259451970223e-12
Rubcn	7.16889608078757e-17	2.25601278186404	139	39	2.41563122338218e-12
G0s2	7.29690183718825e-17	-5.86901941441192	7	221	2.45876404305895e-12
Hacd4	7.30216057143876e-17	-5.14899430501111	0.01	204	2.46053602615201e-12
Ddx17	7.64703376388689e-17	1.15108296741371	0.42	236	2.57674449707932e-12
Rpl23	7.79116464007916e-17	0.424776543366626	939	686	2.62531083712107e-12
ENSMUSG00000121308	7.86593052242333e-17	7.06910012630115	14	0	2.65050394883576e-12
Iqsec2	9.53189933049463e-17	3.53413556012683	88	18	3.21186879840347e-12
Birc6	9.69932250461068e-17	1.20567284128319	461	281	3.26828371115361e-12
Tbcel	9.87404190112658e-17	2.02282133854433	159	52	3.32715715900361e-12
Gm17021	1.04954480312308e-16	4.47180031566409	24	1	3.53654616860354e-12
Lzts1	1.08950548662767e-16	4.00649177165885	0.02	1	3.67119768774059e-12
Syk	1.18316223848202e-16	0.736821037106709	549	341	3.98678347878901e-12
Mob3c	1.19610387788052e-16	2.72723807093763	105	24	4.03039162690619e-12
Gtf2i	1.31002613689285e-16	2.2430857271787	214	85	4.41426407087415e-12
Khk	1.43657784409968e-16	2.11971912065125	264	118	4.84069270347829e-12
Rpl22	1.44240881140109e-16	0.460310801070222	824	511	4.86034073089713e-12
Dhrs7	1.49618228535244e-16	-3.03492075480336	37	248	5.04153582872357e-12
G6pdx	1.53829435014861e-16	-3.30029886149918	0.02	228	5.18343664226074e-12
P2ry13	1.53853693371847e-16	1.46536561188025	85	17	5.18425405185776e-12
Tiam1	1.57813189641794e-16	-3.88283844852197	0.01	207	5.31767323816989e-12
Lyl1	1.61617537711248e-16	-4.57355446575555	7	199	5.44586455071821e-12
Btg2	1.72612169576821e-16	0.640985182610071	461	244	5.81633966606058e-12
Hsp90ab1	1.78539523963665e-16	0.545184222761814	661	409	6.01606779947966e-12
Gnptab	1.82972173747848e-16	2.60141297280249	176	65	6.1654303666075e-12
Elovl6	2.01823006601773e-16	2.5115167688503	159	53	6.80062803045334e-12
Fam172a	2.02045143180017e-16	1.34358222089881	0.42	248	6.80811314459387e-12
Gm57169	2.10178065035891e-16	2.61131212542015	102	24	7.08216007944939e-12
Gm35035	2.3011250384681e-16	2.7076740658559	37	4	7.75387092962212e-12
AA467197	2.33850894878242e-16	-4.88744013446135	0.01	204	7.87983975381723e-12
Jaml	2.53929970085399e-16	0.329373101362524	373	165	8.55642427199761e-12
Rhob	2.68964353534556e-16	-2.9033373285453	41	254	9.0630228567004e-12
Serp2	2.70369005528502e-16	3.40504463710221	27	2	9.11035401028841e-12
Fos	2.80114655091748e-16	-2.05710749490365	214	432	9.43874341797155e-12
Cited2	2.95603490730442e-16	-2.14197874399257	61	284	9.96065522365297e-12
Ly6g	3.00830770581656e-16	-3.83498770836089	31	225	1.01367936455195e-11
Luc7l2	3.19454898192341e-16	0.845607384697786	637	457	1.07643522494891e-11
Dctn6	3.24322147499634e-16	2.08022563313799	241	105	1.09283590821477e-11
Gpr146	3.40161142634648e-16	2.24704896803231	132	36	1.14620698622171e-11
Ttc3	3.44023445921422e-16	2.31951563613137	173	0.06	1.15922140337682e-11
Ebpl	3.53644600538311e-16	2.59427393664341	153	46	1.19164084597389e-11
Sesn3	3.57554254836598e-16	1.61032694160933	163	51	1.2048148170974e-11
Malt1	3.70747257322803e-16	1.32562733131502	298	0.14	1.24926995827492e-11
Plaur	3.74655445037724e-16	-2.09188800777765	153	387	1.26243898759912e-11
Ubl3	3.93800074755753e-16	1.01944378507199	498	318	1.32694873189699e-11
Btaf1	4.05565491784703e-16	1.71068458252372	278	132	1.36659348111773e-11
Slc26a7	4.12407286611709e-16	3.55028996467801	37	4	1.38964759296682e-11
Actn1	4.15461299427698e-16	-2.78199905100479	41	242	1.39993839455157e-11
Spc24	4.31196141140834e-16	-3.52336578277489	14	203	1.45295851718816e-11
Rps23	4.4491705535989e-16	0.39889180007737	946	695	1.49919250974069e-11
Acsf2	4.65965033601337e-16	2.65431410040337	85	17	1.57011577722307e-11
H1f2	4.74287255326098e-16	-2.84316287165284	44	258	1.59815833554682e-11
Trim24	4.95973572927392e-16	2.45710076138785	139	44	1.67123255133614e-11
Lat2	5.06586654698126e-16	1.79680986816292	264	115	1.7069943916708e-11
Nceh1	5.2311624288296e-16	2.3214022046669	0.21	84	1.76269249201842e-11
Atp6v1b2	5.37411916878778e-16	-2.58066468594468	47	273	1.81086319511473e-11
Dnmt3a	5.462635056732e-16	1.93343446537096	186	67	1.84068950871642e-11
Aoah	5.51069429270858e-16	-4.09793189740488	0.01	196	1.85688354887108e-11
Gna11	5.64458068938562e-16	2.88996321615296	105	24	1.90199790909538e-11
Adra1b	5.78950696210711e-16	5.34868050125244	0.02	0	1.95083226595161e-11
4931431B13Rik	5.83873834381541e-16	4.49862502646636	24	2	1.96742127233204e-11
Ccdc122	6.05928380231743e-16	2.88408236277051	129	36	2.04173627002888e-11
Rrm2	6.24898093681058e-16	-3.69116301685781	17	203	2.10565661646769e-11
Arhgef10l	6.33994012136814e-16	2.3860302719895	166	55	2.13630622329621e-11
Add3	6.35394915402441e-16	-3.33827507605065	31	239	2.14102670694007e-11
Igsf9	6.43439633497898e-16	3.57253945758028	31	3	2.16813418903452e-11
Rin3	6.54913355330467e-16	-2.97782265924381	51	265	2.20679604212154e-11
Rab3ip	7.56414687490104e-16	2.60361431123897	119	31	2.54881493096666e-11
Tasl	7.61264185582415e-16	2.01240603013295	125	38	2.56515579973851e-11
Cxcr2	8.24722067771095e-16	-5.18071514204997	14	204	2.77898347956148e-11
Top2a	8.518963020267e-16	-2.74360461777185	41	248	2.87054977930917e-11
Rpl23a	9.8110955739167e-16	0.444266664681341	919	705	3.30594676458697e-11
Fam168b	9.82978769945672e-16	1.47149241388378	298	138	3.31224526320894e-11
Rcc2	1.05129823332255e-15	1.68221940946268	302	152	3.54245452700366e-11
Spcs2	1.10377892282582e-15	1.17067127798764	488	322	3.7192934583539e-11
S100a1	1.10530192227846e-15	-5.98949517997967	3	195	3.72442535730949e-11
2310001H17Rik	1.15352886241724e-15	-2.66911773414626	112	329	3.88693085480113e-11
Cbl	1.23435637668676e-15	1.07529738804074	519	348	4.15928724688369e-11
Sec61b	1.39696249713319e-15	0.583713017629454	797	558	4.70720483034001e-11
Smpdl3a	1.39791472214393e-15	-3.15551926031038	41	232	4.71041344773618e-11
Tnfaip2	1.45709304334432e-15	-4.2014188111841	17	201	4.90982071885302e-11
Gm31870	1.49650717039372e-15	7.33862294336377	0.01	0	5.04263056135868e-11
A930006I01Rik	1.50259038951929e-15	6.51873058054273	0.01	0	5.06312857652419e-11
Tmem123	1.55787123639666e-15	1.2883935090787	308	151	5.24940291816217e-11
Ccl9	1.68906713096267e-15	-6.15050983285926	3	0.19	5.6914806044918e-11
Krtcap2	1.7898101996745e-15	1.04531575264517	471	301	6.0309444488232e-11
Foxp4	1.79903095245509e-15	2.1418404992789	142	45	6.06201469739267e-11
Ssbp3	1.84534365963617e-15	2.1057315120487	0.21	83	6.21806999551004e-11
Gm31718	2.10062606350123e-15	1.85463249448868	0.18	65	7.07826958357374e-11
Zmym4	2.19663680736746e-15	1.990610028846	203	86	7.40178738610539e-11
Cybb	2.24611708193723e-15	0.38944592580237	807	516	7.56851611929567e-11
Slc35c2	2.36650530198999e-15	1.60606767985806	319	161	7.97417626558547e-11
Smc2	2.40090294041929e-15	-2.27407976915274	24	213	8.09008254803685e-11
Rpl32	2.4610904953512e-15	0.360913653883147	932	676	8.29289053313542e-11
Jpx	2.54869060384192e-15	2.4583335330152	149	49	8.58806785870575e-11
Rnf157	2.57633959854753e-15	2.15586770617406	122	33	8.68123391126574e-11
AI662270	2.60817787899501e-15	1.30109339746845	424	254	8.7885161810616e-11
Plek	2.66267482668544e-15	0.783821749630459	492	286	8.97214909599925e-11
Glipr1	2.69648386030988e-15	-2.33299518061167	88	0.31	9.08607201570017e-11
Gm16028	2.76148667754328e-15	4.94825340756622	24	2	9.30510550864985e-11
Fbxl4	2.99163751639685e-15	2.94026728213205	95	24	1.00806217752508e-10
Rpl27a	3.05695793082929e-15	0.411667929424053	922	656	1.03007254437224e-10
Spin1	3.05752947583959e-15	1.6387124464915	264	123	1.03026513217891e-10
Kat6b	3.09553040310315e-15	1.75308915487763	197	75	1.04306992462964e-10
Arhgap29	3.15018004083042e-15	4.75893671129231	27	2	1.06148466655822e-10
Cd81	3.5354410400465e-15	-7.38335131652479	0	173	1.19130221285407e-10
Gatm	3.68075483101211e-15	-4.20840509671189	3	191	1.24026714785784e-10
Lrrk2	3.68206994067017e-15	-5.51669580402584	0.01	196	1.24071028720822e-10
F13a1	4.08955531729036e-15	-5.00481062110344	17	193	1.37801655971416e-10
Gpsm3	4.28260119482574e-15	-1.60012748196204	268	0.48	1.44306529860848e-10
Mki67	4.39766191894029e-15	-2.46644109034793	34	233	1.48183616020612e-10
Gpi1	4.75244999803169e-15	-1.24325191867142	302	543	1.60138555133676e-10
Dipk1a	4.95895711307052e-15	1.43949833110523	339	182	1.67097018882024e-10
Taok3	5.03011924361305e-15	1.38148197309012	376	222	1.69494898032785e-10
Atxn10	5.20571218109469e-15	-1.76604364552928	115	343	1.75411677654167e-10
Erp29	5.26657243302554e-15	0.827440891646335	542	338	1.77462424703229e-10
Unc119	5.94963783336076e-15	-2.18466566650466	78	0.29	2.00478996432924e-10
Siglece	6.00667332274387e-15	-7.39929366732027	3	183	2.02400864283178e-10
Gm56876	6.096836233533e-15	5.9298228333379	14	0	2.05438993725128e-10
Ahdc1	6.29550354232583e-15	2.48527947766306	88	19	2.12133287362211e-10
Irf1	6.41118051129318e-15	1.19549019202932	237	95	2.16031138508535e-10
Hipk1	6.64557451143965e-15	-1.94929529422374	115	344	2.2392927873747e-10
Dnajc1	6.69790228028869e-15	1.72887235830815	298	152	2.25692515236608e-10
Hhex	7.0935819367649e-15	1.4423080529103	319	161	2.3902533694123e-10
Chil1	7.36700966136222e-15	-5.51576321699722	7	191	2.48238757549261e-10
Fbxo42	7.72418522521813e-15	2.16615460020403	203	82	2.6027414534895e-10
Emilin2	7.77691720743242e-15	-3.90674342456101	14	199	2.62051002221643e-10
H2-T22	7.9341746612347e-15	1.518195024269	207	85	2.67349949384964e-10
Zfp36	7.96769947775679e-15	-2.12969110017542	0.2	0.4	2.68479601602493e-10
Gbp4	8.67444266058781e-15	2.3327948689703	47	8	2.92294019891167e-10
Qki	8.78006917710494e-15	0.98737419147341	458	302	2.95853210991728e-10
Rasal2	8.91288634257378e-15	3.16407534203366	112	0.03	3.00328618199366e-10
Marcksl1	9.17950086521617e-15	-3.53966819053221	17	0.2	3.09312461154324e-10
Nme2	9.57573257525112e-15	0.565427120757225	583	337	3.22663884855662e-10
Mxd4	9.82105980582412e-15	1.45959662880755	197	75	3.3093043121705e-10
Map2k6	1.0565100652783e-14	2.32398455113718	186	0.07	3.56001631596174e-10
Nr2c2ap	1.11955488404744e-14	2.37568664378762	217	88	3.77245213728627e-10
Gm56889	1.16834339999812e-14	4.48340613204089	31	3	3.93684992063366e-10
Lockd	1.19589520926793e-14	-1.90747890713929	44	241	4.0296884971492e-10
Slc16a3	1.21710265596253e-14	-3.60422228084297	0.02	192	4.10114910953133e-10
Tuba1c	1.22276369688383e-14	-2.31337550035477	41	242	4.12022455301974e-10
Ptger4	1.32670561684717e-14	2.32967349233858	139	42	4.47046724652823e-10
Ambra1	1.34896290875226e-14	1.16819302991784	376	0.22	4.5454654173316e-10
Dock5	1.39354232205284e-14	-3.73841695953947	0.01	187	4.69568020838924e-10
Pilra	1.46758217674527e-14	-3.33781313123614	37	222	4.94516490276087e-10
Dlg1	1.51647596990818e-14	1.4297046317849	308	154	5.10991742820259e-10
Uchl3	1.57537436112558e-14	2.2249865331075	237	0.11	5.30838144724876e-10
Rpl27	1.59023963686314e-14	0.420035804801482	912	673	5.35847148037402e-10
Hnrnpll	1.61752970978857e-14	-7.26948704813017	0	166	5.45042811010356e-10
Clec4e	1.68741845899349e-14	-5.28861031647943	0.01	176	5.68592523942447e-10
Ly6k	1.81987148509388e-14	3.09565427870363	64	11	6.13223895617235e-10
Cdc42ep3	1.86283314252493e-14	-3.29075858021812	27	225	6.277002557052e-10
Rplp2	1.87047130032246e-14	0.361381939389235	939	725	6.30274009356656e-10
Clec4d	2.01990458778134e-14	-7.22625424442404	3	166	6.80627049898799e-10
R3hdm1	2.02448723789191e-14	1.45080991838545	319	166	6.82171219680059e-10
Igfbp4	2.04179658338117e-14	-3.70861889781819	14	195	6.8800377673612e-10
Sp100	2.09878677798419e-14	0.873301545628395	502	331	7.07207192709554e-10
Gyg	2.10170918878233e-14	-2.0444026671836	47	247	7.08191928252094e-10
Prdx6	2.13472615066446e-14	-1.59587358265274	125	371	7.19317323727896e-10
Birc5	2.41613656500746e-14	-2.3219072707969	41	253	8.14141376944913e-10
Actr3	2.69740879081769e-14	-1.0062038983163	427	632	9.08918866153929e-10
Stx11	2.80043224512228e-14	-3.78369523129354	17	189	9.43633649316405e-10
Gadd45a	2.93793551943987e-14	-4.3775754618698	17	193	9.89966752630459e-10
Stat1	3.01428906251879e-14	1.12447024801539	298	146	1.01569484250633e-09
Tmigd3	3.12698317224337e-14	4.42954399747387	27	2	1.05366824971912e-09
Nxf1	3.24116784069942e-14	1.84475967815368	231	105	1.09214391560208e-09
Gsdme	3.26065965376296e-14	-3.68080430532337	31	225	1.09871187693197e-09
Kdm7a	3.31358255166125e-14	-1.90973553180402	105	321	1.11654477660778e-09
Rpsa	3.68137514418636e-14	0.355677337858333	892	579	1.24047616858504e-09
Tubb4b	3.70472760704636e-14	-1.89371799041616	58	254	1.24834501447034e-09
Tmem191	4.07370750447393e-14	2.99002604722541	68	14	1.37267648070753e-09
Orai3	4.34016013680601e-14	1.83979843333732	183	71	1.46246035969815e-09
Ppp1r16b	4.35541528963359e-14	1.13074600204267	139	46	1.46760073599493e-09
Slpi	4.58266689649363e-14	-1.92063007629467	281	504	1.54417543744249e-09
Siva1	4.79471610542017e-14	-2.03311528372528	61	267	1.61562753888238e-09
Trim44	4.97272197074681e-14	2.15367039296162	183	0.07	1.67560839526285e-09
Gstm1	5.00490702830175e-14	-4.47327973590885	14	189	1.68645347225656e-09
Card19	5.42302827207832e-14	-2.53659149083223	51	254	1.82734360655951e-09
Pram1	5.48135667502597e-14	-3.09563493913125	24	204	1.84699794521675e-09
Klra2	5.93567960942831e-14	-4.35585614188294	0.02	197	2.00008660119296e-09
Xylt1	6.26647843008579e-14	-2.9764913492638	41	0.23	2.11155257180171e-09
Atp2b1	6.35056764726403e-14	-2.03206597799202	92	295	2.13988727442209e-09
Arpc5	6.66396293884152e-14	-1.11706687361986	454	641	2.24548895187204e-09
Sc5d	6.83594465255695e-14	2.5476376050345	156	54	2.30343991012559e-09
Idi1	6.86253269677681e-14	2.62081295393541	132	44	2.31239901750592e-09
Rpl24	6.9963393338918e-14	0.447947900630101	871	627	2.35748650194818e-09
Cyrib	7.22530790627998e-14	-0.93294688766196	468	653	2.4346397521001e-09
Svip	7.69201420917516e-14	-2.59190058528642	34	222	2.59190110792366e-09
Map4k5	7.81181818051937e-14	2.41370555561857	136	45	2.6322702541078e-09
Sema4a	7.93666875435175e-14	-3.16741542295823	24	206	2.67433990346636e-09
Tnfrsf21	8.1898317734072e-14	-4.92117293178073	3	168	2.75964571436729e-09
Bhlha15	8.61168675991675e-14	5.17716647478703	27	2	2.90179397062155e-09
Ap1s2	8.64334257171485e-14	-2.21943274262253	51	243	2.91246071296504e-09
Rnf180	8.75992144881247e-14	3.94704527523846	47	6	2.95174313139185e-09
Smim24	9.04534766095812e-14	2.86453976761836	129	39	3.04792034783645e-09
Vangl2	9.36053134789218e-14	3.00357152524444	71	15	3.15412464298575e-09
Ubxn4	9.8675210228677e-14	1.43380439410185	329	189	3.3249598838655e-09
Fosl2	1.06746870765994e-13	-8.08994644820895	0	152	3.59694255733092e-09
Lyn	1.10324759669485e-13	0.417595589911477	712	513	3.71750310182296e-09
Mctp1	1.11030587280269e-13	-1.41364561982119	156	379	3.74128666899595e-09
Anks3	1.15979557122823e-13	1.85600474390248	156	52	3.90804715681065e-09
Saraf	1.20586938605722e-13	1.45864876881833	275	138	4.06329748325839e-09
Ech1	1.3567850858937e-13	1.5108019216095	315	0.17	4.57182302542743e-09
Sv2b	1.35826969160684e-13	5.73221046541979	17	1	4.5768255528384e-09
Rps6kl1	1.35826973256961e-13	5.42824920427937	17	1	4.57682569086656e-09
Gm50399	1.37614168831851e-13	4.65011889535169	17	1	4.63704703295806e-09
Ubn2	1.42318951771768e-13	1.49980045184118	322	179	4.79557939890151e-09
Rpl6	1.43668115037496e-13	0.421430210632125	847	0.59	4.84104080430348e-09
Ifngr1	1.52188399577034e-13	-2.05276494228151	68	268	5.12814031214773e-09
Map4k4	1.52990086188909e-13	1.34328191446654	288	144	5.15515394422148e-09
Hoxa5	1.6590173657202e-13	5.32950257128736	24	2	5.5902249155308e-09
Or1o1	1.68292866177219e-13	4.88295710640972	24	2	5.67079641870758e-09
Psmb10	1.73245362895051e-13	1.33736734561808	359	217	5.83767574811163e-09
Map3k1	1.84011497023678e-13	1.38621238564702	308	162	6.20045140370987e-09
Cdk1	2.05346671754963e-13	-2.84089310190243	24	186	6.91936145145522e-09
Cd33	2.05648074559424e-13	-3.18623077138266	58	225	6.92951752035435e-09
Alox5	2.07561422788646e-13	-4.01740631045509	7	164	6.99398970228621e-09
Nudt16	2.12561033389526e-13	2.66634431656284	112	32	7.16245658109348e-09
Id2	2.20738357672996e-13	-2.25810126929498	88	291	7.43799970014928e-09
Ccnd3	2.23309419097559e-13	-1.09075422788923	339	566	7.52463418591133e-09
Tpk1	2.31283360281951e-13	2.01345994476653	149	51	7.79332410806063e-09
Rplp0	2.3535891284922e-13	0.367702742625994	881	612	7.93065392736732e-09
Pomp	2.45537209009436e-13	0.758426424947873	566	396	8.27362179478196e-09
Gdpd3	2.51234595590063e-13	-5.61617127012755	0.01	166	8.46560093300277e-09
Pik3r1	2.65649165419817e-13	1.37467634150347	336	191	8.95131427798614e-09
H2ax	2.6943409840079e-13	-2.17936228354681	61	249	9.07885137971302e-09
Dgat1	2.72774268930547e-13	-2.98893234092005	41	215	9.19140176588372e-09
Rab5if	2.77373984019036e-13	-1.38085830495682	227	452	9.34639376550545e-09
Clec5a	3.00875496243449e-13	-7.34157460051803	0	159	1.01383007214193e-08
Gpx4	3.03043742068527e-13	-1.20626473263857	369	0.55	1.02113619327411e-08
Cd28	3.09370276408845e-13	1.25604676125861	85	0.02	1.04245408338725e-08
Rab44	3.16890399036286e-13	-4.59486192768714	3	153	1.06779388859267e-08
Clec7a	3.19321154191863e-13	-4.20887551397542	27	195	1.0759845611649e-08
Slc25a4	3.32857559923344e-13	1.71707153953374	254	131	1.1215968339177e-08
Myo1f	3.36620616936929e-13	-1.51945695847388	227	447	1.13427683083068e-08
Mxi1	3.53239722406141e-13	-2.81357761992357	27	201	1.19027656861973e-08
Ptpn7	3.56949498895226e-13	-6.83520180435953	0	154	1.20277703147735e-08
Znrf3	3.63146552450459e-13	2.13188474942496	119	37	1.22365862313707e-08
St3gal6	3.63996078937566e-13	0.861170848097563	142	45	1.22652118758802e-08
Cnot4	3.64397201304687e-13	1.43068524193905	305	166	1.22787280951627e-08
Cytip	3.72391842253386e-13	0.617092347951983	607	409	1.25481155165701e-08
Gm34215	3.79466578114333e-13	3.11074889183808	37	5	1.27865058161406e-08
Slco4a1	3.84746308915039e-13	2.86851146081326	88	22	1.29644116252011e-08
Rps2	3.89565433635944e-13	0.224872347571691	0.82	541	1.31267968517968e-08
Itgb2l	4.00364894072047e-13	-3.62311372734295	14	0.17	1.34906954706517e-08
Gm51802	4.03776981446131e-13	1.37316992695486	85	21	1.36056691668088e-08
Cenpw	4.42012533299282e-13	-2.51090786031787	17	189	1.48940543220526e-08
St3gal4	4.44296772706597e-13	0.97866439916211	373	216	1.49710240531215e-08
Clstn1	4.84169871234528e-13	2.97583522600539	68	13	1.63145879811187e-08
Cenpa	5.22322164497285e-13	-2.21792877252819	41	218	1.76001676549005e-08
Ssbp2	5.31766757412558e-13	1.76877144847252	251	118	1.79184126577736e-08
Hs3st3a1	5.38189611934702e-13	6.49468939979053	0.01	0	1.81348371637517e-08
Cyp46a1	5.40001239513272e-13	6.14496228734727	0.01	0	1.81958817666392e-08
Tex14	5.59537450488252e-13	1.71697782020286	336	193	1.88541739316522e-08
Lix1	5.650723707816e-13	3.24639102465869	0.02	2	1.90406786058568e-08
Dbi	6.14986107591009e-13	-1.60917835850066	0.19	399	2.07225718813867e-08
Lpcat2	6.9941922356283e-13	-4.402186907925	14	162	2.35676301571731e-08
Rps7	7.09169832560352e-13	0.371225521618443	851	589	2.38961866779536e-08
Tpi1	7.94596860523931e-13	-1.52033684742876	88	294	2.67747358122144e-08
Plekha7	8.20331002683193e-13	2.61161624172574	41	6	2.76418734664129e-08
Plcb1	8.28019091696081e-13	-5.22045610097715	3	159	2.79009313137911e-08
R3hdm4	8.54202333231936e-13	0.313167051650145	692	0.5	2.87832018205833e-08
Ube2c	8.6067796293601e-13	-2.75396763919322	0.02	208	2.90014046390918e-08
Tapbp	8.83755945203923e-13	1.07265195401397	0.42	265	2.97790403295914e-08
Rab32	9.2071271376861e-13	-2.99552348715581	14	0.17	3.10243356031471e-08
Gm57230	9.30465387681342e-13	2.53958372036707	31	3	3.13529617033105e-08
Rbbp6	9.34633107832891e-13	1.50005862198078	305	163	3.14933972015371e-08
Hpse	9.38162056378585e-13	2.26848842506273	166	63	3.16123086517328e-08
Cdca3	9.4453492835497e-13	-2.23772194797457	31	196	3.18270489458491e-08
Megf9	9.49666883652316e-13	-2.17495584994673	61	238	3.19999753115484e-08
Abcc1	9.51836948099875e-13	2.58748553009672	153	54	3.20730978031734e-08
Arap3	9.66090150616392e-13	-7.91854177959823	0	137	3.255337371517e-08
Gmnn	9.75544894869429e-13	-3.07956157988418	0.02	188	3.28719607775203e-08
Cd300lb	9.88205464345503e-13	-5.64342706922908	7	151	3.32985713265861e-08
Txndc5	9.8996729855912e-13	1.44064996345699	227	106	3.33579380922481e-08
Sqor	1.03560902081348e-12	-4.51665855065893	7	157	3.48958815653309e-08
Fam171a2	1.03614989190202e-12	5.63971178753649	17	1	3.49141067575305e-08
Agpat2	1.07224736587973e-12	-2.54236187815349	27	204	3.61304472406833e-08
Anxa11	1.09010343123142e-12	-1.88349379178585	119	312	3.67321252187739e-08
Cog5	1.09431345384919e-12	1.19191211710503	325	179	3.68739861409023e-08
Itga4	1.13228884874308e-12	0.768237510111276	0.4	235	3.81536050472467e-08
Tmem268	1.29890444333557e-12	2.69735826333926	95	26	4.37678841226352e-08
Fbl	1.31895378484766e-12	1.22849983013332	336	202	4.44434667342268e-08
Myo9a	1.32077354745231e-12	1.70009138502432	231	106	4.4504785454953e-08
4930523C07Rik	1.33287316780036e-12	-2.77900394181884	24	0.19	4.49124942622009e-08
Reep5	1.35397941680486e-12	0.743578645211473	0.59	455	4.56236904286565e-08
Celf2	1.35654595426357e-12	0.449188391580122	729	567	4.57101724748653e-08
Pip5k1b	1.37623762606717e-12	-2.64490169993788	44	225	4.63737030479593e-08
Lbr	1.41351147401248e-12	-1.10804847989358	241	464	4.76296826283245e-08
Pmf1	1.42002089291973e-12	-2.60157894409377	31	198	4.78490240078233e-08
Atp5g2	1.44602312643371e-12	0.699341381749598	0.62	421	4.87251952683102e-08
Ralb	1.454110896097e-12	-3.41865127411361	14	171	4.89977207548846e-08
Rps19	1.56133953336751e-12	0.241948934332691	959	674	5.26108969163515e-08
Eef1d	1.620722310781e-12	0.908450785162636	447	311	5.46118589840767e-08
Naga	1.64945294210009e-12	2.1472203938773	197	84	5.55799663370046e-08
Slc15a4	1.66018509691097e-12	1.87748093939065	173	62	5.59415970255122e-08
Rasgrp4	1.68207341830826e-12	-3.66326793852512	27	199	5.66791459033152e-08
Atxn1	1.76298479038344e-12	-4.01823517598697	0.01	166	5.94055354967603e-08
H4c9	1.84026142648424e-12	-4.26685890720146	0.01	158	6.20094490268128e-08
4732496C06Rik	1.90505503543478e-12	3.36351358952389	54	0.01	6.41927344740102e-08
Pnkp	1.90739710576967e-12	-1.91823373476562	95	294	6.42716528760147e-08
Tfdp1	1.97753480303008e-12	-1.74972324299286	64	264	6.66350127229015e-08
Recql5	2.07498366833446e-12	2.15175604447067	153	55	6.9918649688198e-08
Ftl1	2.09718182504559e-12	-1.01226137909574	925	894	7.06666387767363e-08
Ltb	2.10579985276917e-12	-3.39235912386432	37	192	7.095703183891e-08
Nsd1	2.16424348930908e-12	0.962903172763251	403	261	7.29263486157586e-08
Exoc6b	2.16616963151636e-12	1.84688653956343	173	67	7.29912519035754e-08
Flot2	2.17283596014664e-12	-2.31911927787293	44	222	7.32158805131011e-08
Arhgap26	2.18870386676211e-12	-2.18588247784282	68	243	7.3750565494416e-08
Ankib1	2.23716704228931e-12	1.73500605111004	0.22	103	7.53835806569806e-08
Ptpn12	2.29049631842498e-12	-2.72219924023762	44	218	7.71805639456481e-08
Ccdc34	2.4459809539757e-12	-2.19774836359043	24	189	8.24197742251651e-08
Tmem231	2.50827476406241e-12	4.34316582784759	0.02	1	8.45188264498468e-08
Hk2	2.54914037681043e-12	-2.16164616666192	34	198	8.58958341370043e-08
Selenot	2.55365398010223e-12	1.14258106394713	417	281	8.60479245135246e-08
Gm15326	2.64359936832731e-12	3.63705024998957	17	1	8.90787243151569e-08
Flnb	2.89455927243974e-12	2.05140161012955	129	42	9.75350692441293e-08
Nusap1	3.01524318957217e-12	-2.62548522812081	0.02	171	1.01601634515824e-07
Gphn	3.11970181028267e-12	1.39562353960966	295	166	1.05121472199285e-07
Ywhae	3.16133345151543e-12	0.975986114793091	502	368	1.06524291982264e-07
Tspan5	3.16262649191103e-12	-3.35806270445214	17	174	1.06567862271434e-07
Arpc5l	3.27205744129027e-12	1.13612600129372	373	229	1.10255247541717e-07
Agbl1	3.31450566848006e-12	1.1047143618744	75	17	1.11685583005104e-07
Rgcc	3.36727455920776e-12	-2.821738435558	7	148	1.13463683547065e-07
1700020L24Rik	3.36836673627143e-12	-2.52697646416134	14	167	1.13500485545402e-07
Rnaset2a	3.4043216469134e-12	1.26893746243859	383	251	1.14712022214394e-07
Gsn	3.53321454413759e-12	0.641176910879469	451	273	1.1905519727926e-07
Fxyd5	3.54752096759275e-12	-1.53426258469775	437	592	1.19537266524005e-07
Ifitm1	3.59397448169463e-12	-7.23424450617173	7	145	1.21102564135182e-07
Tmed10	3.64703368996583e-12	0.804065432527674	515	374	1.22890447217089e-07
Ctsa	3.69602199943562e-12	1.22854767297021	339	0.19	1.24541157292983e-07
Msmo1	4.01250093011019e-12	1.80485818239357	183	75	1.35205231340993e-07
H4c18	4.20047273010172e-12	-3.03861836250669	24	177	1.41539129113507e-07
Dennd6a	4.22595162428848e-12	1.67604776264118	207	91	1.42397665932025e-07
Slfn4	4.22998962369287e-12	-4.54055763719008	14	148	1.42533730359955e-07
Tspan32	4.23171170812667e-12	-3.98116366880333	7	155	1.42591757717036e-07
Gpr183	4.24145437401932e-12	1.74185123700667	149	55	1.42920046586955e-07
Zbtb4	4.26207144703592e-12	2.24290931157231	51	9	1.43614759479322e-07
Mndal	4.45325558657972e-12	1.0783177186107	339	199	1.5005690024539e-07
Gm27252	4.51919548811276e-12	3.61732052702349	44	7	1.52278811167448e-07
S100a4	4.57648816110428e-12	-3.86042140841147	41	213	1.5420934507657e-07
Jade1	4.66413883777976e-12	2.48917933114081	176	73	1.57162822277827e-07
Tnfsf13	4.76128932290333e-12	-5.0911932256824	3	142	1.6043640502455e-07
H2ac8	4.81479005484422e-12	-2.7353628645651	3	144	1.62239165688031e-07
Fus	4.98451276079158e-12	0.839163600102191	519	366	1.67958141987633e-07
Tram1	5.00181965127724e-12	1.02123787577362	454	322	1.68541314969438e-07
Sirpd	5.33431995016396e-12	-5.76602838227608	3	142	1.79745245040725e-07
Lilrb4b	5.44283956115866e-12	-3.82600830378653	24	169	1.83401921852802e-07
Ccna2	5.56084392741291e-12	-3.88107641122258	14	166	1.87378196978105e-07
Sephs2	5.63356627853285e-12	-1.8492730826792	102	286	1.89828649321443e-07
Spc25	5.63958406973837e-12	-3.12575131952936	14	159	1.90031424813904e-07
Tcf20	5.64634206274221e-12	1.16662966644271	356	215	1.90259142146161e-07
Il18rap	5.79902530605733e-12	-5.75024317036768	7	0.14	1.95403956712908e-07
Stox2	5.90090537015189e-12	3.23784584715221	44	7	1.98836907352638e-07
Scand1	6.03895662575084e-12	0.640865594422159	631	499	2.034886824613e-07
Ms4a3	6.21113180566414e-12	-4.06361845482032	24	203	2.09290297323659e-07
1700041G16Rik	6.44170429662082e-12	3.85958240177031	34	4	2.17059667978935e-07
Gca	6.60172416937941e-12	-3.43035123319507	27	177	2.22451697611409e-07
Sun2	6.88083848743082e-12	-2.81576826049452	37	212	2.31856733672469e-07
Me2	7.017643364648e-12	1.60412681249609	305	182	2.36466510815179e-07
AU040320	7.03755148274508e-12	1.72702587864675	173	0.07	2.37137334762578e-07
Fcnb	7.09553791390321e-12	-4.65527759882338	0.02	185	2.39091245546883e-07
Mpnd	7.10176753278757e-12	1.76095089868406	224	109	2.3930115878481e-07
Sirpb1b	7.27772670002248e-12	-6.04993336527495	7	153	2.45230278883957e-07
Itgb2	7.71703499315892e-12	-1.46585645346725	169	0.37	2.60033211129483e-07
Tecpr1	7.76523521229633e-12	1.85812317102135	105	0.03	2.61657365713537e-07
Arpp21	8.16149840993745e-12	1.03147879457124	61	14	2.75009850421252e-07
Nkg7	8.68624196292431e-12	-5.05793979759917	14	185	2.92691609182698e-07
Ergic1	9.2031983488428e-12	2.32122099273062	149	58	3.10110971562607e-07
Asf1b	9.34574458804235e-12	-3.10967544037573	14	154	3.14914209638675e-07
Slfn8	9.43061387572556e-12	1.75714631709199	112	35	3.17773965156449e-07
Dgkg	9.46506071529676e-12	-3.83924033525357	0.01	151	3.1893468586264e-07
Slfn1	9.72265387574858e-12	-5.35347110343669	0.01	0.15	3.27614544997224e-07
Ppp1r2	9.97682202954137e-12	-1.34331357364092	119	326	3.36178995107426e-07
Slc25a23	1.08101905238009e-11	3.76405572595472	47	8	3.64260179889996e-07
Neil3	1.09965458945041e-11	-3.31729553972876	0.01	146	3.70539610461212e-07
Arpc1b	1.17078843552778e-11	-0.889838529099594	485	0.63	3.94508871235439e-07
Gm42722	1.17254486031707e-11	2.10177750184606	51	9	3.95100716132439e-07
Notch1	1.17657641444634e-11	1.01448239652057	251	118	3.96459188611837e-07
Bmt2	1.24369521886056e-11	1.28203052683998	227	103	4.19075540947254e-07
Npm1	1.27051258825495e-11	0.4049821593873	569	357	4.28111921738388e-07
Kdm1b	1.32874140663321e-11	2.25326301818652	81	21	4.47732704379128e-07
Ppp1cb	1.35802889567279e-11	-1.09421012293636	207	421	4.57601416685903e-07
Ccnb2	1.4138252379278e-11	-2.50600731471687	17	166	4.76402552172152e-07
E330020D12Rik	1.61034987046437e-11	1.60230481905611	153	55	5.42623492351675e-07
Tuba1b	1.61091571737596e-11	-2.04815119683543	166	359	5.42814160127003e-07
Cpd	1.72009624887862e-11	-6.05219361940568	7	144	5.7960363202214e-07
Sntb1	1.78670025961265e-11	1.70857401600724	203	93	6.02046519479077e-07
St3gal3	1.82575190437281e-11	2.36535566818335	129	46	6.15205361697462e-07
Mt1	1.84659713249394e-11	-3.69618326717085	17	0.17	6.22229369765158e-07
Cap1	1.99463279246825e-11	-1.32505850716813	278	484	6.721114657501e-07
Emc3	2.00608541741884e-11	1.84593165638935	234	112	6.75970542253453e-07
H1f4	2.04747675918137e-11	-2.33581034685062	27	176	6.89917768773754e-07
Fgl2	2.22806197396775e-11	-8.43377054258782	0	136	7.50767762748175e-07
Firre	2.27919338409221e-11	3.3164844940037	75	17	7.6799700270371e-07
Tbl1xr1	2.29310404817558e-11	0.976645779491457	437	302	7.72684340073242e-07
Ccl4	2.34911339533758e-11	0.943804076197161	102	27	7.9155724969295e-07
Gna15	2.35364374313051e-11	2.23082821897934	166	69	7.93083795685256e-07
Zdhhc19	2.40040384117602e-11	2.98032902398187	31	4	8.08840078322671e-07
Lancl1	2.40475487427811e-11	2.67113975539556	102	31	8.10306202436751e-07
Csf1r	2.41337332566303e-11	-4.2611702335583	17	153	8.13210275815414e-07
Myzap	2.42205468549903e-11	2.37786621737787	37	5	8.16135546825754e-07
Septin6	2.47996924975139e-11	1.64952618968823	207	92	8.35650438396228e-07
Nop53	2.54001203262329e-11	1.04687535717229	424	291	8.55882454512744e-07
Zfp398	2.5478147214199e-11	2.01192101510969	149	57	8.58511648529648e-07
Kif11	2.63958807264855e-11	-3.48442665714603	14	161	8.89435596959655e-07
Pik3cd	2.66558284395844e-11	0.942873843926558	373	0.22	8.98194795100236e-07
Tmpo	2.71279878720644e-11	-1.50504890704904	149	333	9.14104679337081e-07
Vamp5	2.74725426284677e-11	-2.58720465038338	41	205	9.25714796408847e-07
Chd2	2.7981369121606e-11	1.37072779661258	241	119	9.42860213921637e-07
Rhno1	2.80195737211278e-11	2.2618569091316	203	91	9.44147556107123e-07
Ms4a6b	2.80300457164614e-11	-4.66313227951144	7	137	9.44500420461884e-07
Ddx5	2.84166931420817e-11	0.399565542365429	786	665	9.57528892115586e-07
Trpc1	2.86027239664827e-11	4.65611334668051	0.02	2	9.63797386774602e-07
Tpx2	2.86545163231691e-11	-3.22767520243222	0.01	141	9.65542582025508e-07
Tmem59	2.91029858503414e-11	0.82191829716364	468	329	9.80654211213104e-07
Daglb	3.03953375626648e-11	-3.23829778748626	7	145	1.02420129451155e-06
Slc23a2	3.09050870883423e-11	2.07221106760467	132	51	1.04137781452878e-06
Fyco1	3.14268556649369e-11	2.1617800208813	159	63	1.05895932848572e-06
Arpc2	3.33003548629544e-11	-0.829434814451437	597	688	1.12208875746211e-06
Pik3ip1	3.40401304550678e-11	2.10425344142368	108	34	1.14701623581396e-06
Il17d	3.62744851405562e-11	5.5993952080953	0.01	0	1.22230505129618e-06
Scrn1	3.6482813886841e-11	4.56825763454844	0.01	0	1.22932489673099e-06
Gipc3	3.6482813886841e-11	5.14277932678922	0.01	0	1.22932489673099e-06
Sh3bp5	3.65290788387231e-11	-4.68128180684134	7	139	1.23088384054961e-06
Gpr4	3.66444546339251e-11	5.66047850391557	14	1	1.23477154334474e-06
Il1b	3.70963263979505e-11	-5.70192947879497	0.01	149	1.24999781430534e-06
Morf4l1	3.838237134839e-11	0.606466885395902	617	482	1.29333238495535e-06
Eml6	3.85586175990494e-11	2.09275456751728	108	34	1.29927117861757e-06
Aldoc	3.8585796503506e-11	4.16211119363547	31	4	1.30018699898214e-06
Msh5	4.06820348249717e-11	2.38165304383668	88	25	1.37082184546224e-06
Macroh2a1	4.19069359796753e-11	0.654287670320467	529	366	1.41209611477114e-06
Pilrb2	4.3621089740582e-11	-7.59573449394804	0	129	1.46985623989865e-06
Nhsl2	4.43437178693206e-11	-3.41720627807084	14	165	1.49420591732463e-06
Uhrf1	4.50590843548667e-11	-4.56450180058326	7	133	1.51831090642159e-06
Rpl15	4.56663574468207e-11	0.392811438433503	773	523	1.53877358052807e-06
Soat1	4.61733808387587e-11	-3.13429116762026	0.02	167	1.55585824074281e-06
Dhx40	4.6496073025714e-11	1.34054087176093	0.21	93	1.56673167667446e-06
Slc40a1	4.75321353270509e-11	-4.99599254457239	17	144	1.60164283198031e-06
Cd72	4.77908302526256e-11	0.940380003563207	119	37	1.61035981619247e-06
Abhd15	4.88191295968466e-11	1.61337560116397	142	53	1.64500939089534e-06
Fry	4.94264248831445e-11	-1.54843869219789	115	301	1.66547281286244e-06
Kif3c	5.06980303642657e-11	3.01852172014396	37	5	1.7083208311543e-06
B430010I23Rik	5.11358204099257e-11	-6.65866647538478	3	132	1.72307260453286e-06
Svbp	5.23539846821356e-11	1.63487253906044	275	154	1.76411986784924e-06
Rpl28	5.39118614277802e-11	0.32227134344228	861	606	1.81661408267048e-06
Smad7	5.46724574487775e-11	1.95836215288626	102	31	1.84224312619401e-06
Plin2	5.50734547254123e-11	-2.22587357258244	47	199	1.85575513042749e-06
Gm15987	5.70811355130482e-11	-2.75525942990615	27	174	1.92340594224767e-06
Aff1	5.72435852626411e-11	0.676878776369586	417	0.28	1.92887984900995e-06
Rps25	6.03133164139453e-11	0.355571099230134	905	678	2.0323175098843e-06
Abhd5	6.23731186443347e-11	-2.65967179993067	14	161	2.1017246058395e-06
Btbd9	6.261691709888e-11	0.993008035221855	383	249	2.10993963856386e-06
Scarb2	6.26786066529958e-11	1.2932042676357	264	143	2.11201832977935e-06
Ptpn18	6.34975817159476e-11	0.511532317484139	668	526	2.13961451350057e-06
Sirpb1c	6.37604757449448e-11	-6.49906886205204	3	129	2.14847299070166e-06
Ccdc107	6.38173428878991e-11	2.16044116296532	0.19	84	2.15038918595065e-06
Jak2	6.49206537997987e-11	1.41984516734067	0.22	112	2.18756635043802e-06
Cmya5	6.52843995459984e-11	4.16429481640091	27	3	2.19982312710196e-06
Rbm15b	6.75473308188947e-11	2.61268131930052	112	36	2.27607485927348e-06
Pla2g7	6.90393366899099e-11	-5.60005178153936	7	129	2.3263494891032e-06
Arhgap9	7.2624367624557e-11	-1.74670924734185	88	0.27	2.44715069147707e-06
1600010M07Rik	7.35081070592966e-11	-3.14409529862464	27	181	2.47692917547006e-06
1110059E24Rik	7.5263564643757e-11	1.69195662048602	224	0.11	2.53608107423604e-06
Rad54l2	7.52709197668912e-11	2.35903631611398	115	39	2.53632891246517e-06
Strn3	7.62618023365094e-11	1.22458270806904	325	192	2.56971769153102e-06
Cers6	7.90509211227042e-11	0.4298388077896	556	391	2.66369983815064e-06
Idh1	8.02196055467184e-11	-1.74222331445748	27	169	2.70307982850222e-06
H2-D1	8.34286482725943e-11	0.273417953845418	902	0.81	2.81121173219334e-06
Gapt	8.81963606571288e-11	1.62570087401298	214	105	2.97186456870261e-06
Fam234b	9.29180811677378e-11	2.64557622750622	68	18	3.13096766302809e-06
Rac1	9.45037197446263e-11	-1.07992949679411	325	0.5	3.18439734051493e-06
Klhdc1	9.52202121550312e-11	2.40377772613193	108	35	3.20854026877593e-06
Srgn	1.05323746640395e-10	-1.67109027184705	569	651	3.54898896679474e-06
Rhoh	1.05340506290956e-10	0.630670106573597	227	108	3.54955369998005e-06
Crebrf	1.0729200532405e-10	0.766490401062345	227	0.11	3.61531141139919e-06
Serpini1	1.10002604580671e-10	2.41490545524204	68	16	3.7066477639503e-06
Cirbp	1.13642319418608e-10	0.893679306898629	397	261	3.82929159512943e-06
Myh9	1.16569698543075e-10	-1.15692948979052	268	0.47	3.92793256210746e-06
Ncam1	1.21329352325615e-10	-4.06247759706218	7	136	4.08831385596391e-06
[truncated: 554 more rows]

## Sheet: markers_Erythroid Cells
	p_val	avg_log2FC	pct.1	pct.2	p_val_adj
[truncated: 6,953 more rows]

## Sheet: markers_GMPs (granulocytic)
	p_val	avg_log2FC	pct.1	pct.2	p_val_adj
[truncated: 9,159 more rows]

[truncated: 12 more sheets: markers_HSPCs, markers_Macrophages (AP), markers_Macrophages (regulatory, markers_Mast Cells, markers_Monocytes, markers_Neutrophils (activated), markers_Neutrophils (immature), markers_Neutrophils (mature), markers_Plasma Cells, markers_Promonocytes, markers_T- and NK-cells, markers_Mixed Undetermined]
